# Supplementary material for: Crystal structure and Hirshfeld surface analysis of di­aqua­bis­(N,N-di­ethyl­nicotinamide-κN 1)bis­(2,4,6-tri­methyl­benzoato-κO)manganese(II)
Source: Acta Crystallogr E Crystallogr Commun. 2018 Mar 2;74(Pt 4):422–7. doi: 10.1107/S2056989018003377 (PMC5946959; doi:10.1107/S2056989018003377)
Supplement: Supplementary file 1 [file e-74-00422-sup1.cif]

##############################################################################
#                                                                            #
# This CIF contains the data in a paper accepted for publication in          #
# Acta Crystallographica Section E. It conforms to the requirements of       #
# Notes for Authors for Acta Crystallographica Section E, and has been       #
# peer reviewed under the auspices of the IUCr Commission on Journals.       #
#                                                                            #
# Full details of the Crystallographic Information File format               #
# are given in the paper "The Crystallographic Information File (CIF):       #
# a New Standard Archive File for Crystallography" by S. R. Hall, F. H.      #
# Allen and I. D. Brown [Acta Cryst. (1991), A47, 655-685].                  #
#                                                                            #
# The current version of the core CIF dictionary is obtainable from          #
# ftp://ftp.iucr.org/pub/cif_core.dic.                                       #
#                                                                            #
# Software is freely available for graphical display of the structure(s)     #
# in this CIF. For information consult the CIF software page                 #
# http://www.iucr.org/resources/cif/software.                                #
#                                                                            #
# This file may be used for bona fide research purposes within the           #
# scientific community so long as proper attribution is given to the journal # 
# article from which it was obtained.                                        #
#                                                                            #
##############################################################################
data_I
_database_code_depnum_ccdc_archive 'CCDC 1826038'
_audit_creation_method     SHELXL-97
_chemical_name_systematic
;\
Diaquabis(<i>N</i>,<i>N</i>-diethylnicotinamide-\k<i>N</i>^1^)bis(2,4,6-\
trimethylbenzoato-\k<i>O</i>)manganese(II)
;
_chemical_name_common     ?
_chemical_formula_moiety     'C40 H54 Mn N4 O8'
_chemical_formula_sum     'C40 H54 Mn N4 O8'
_chemical_formula_iupac     '[Mn (C10 H11 O2)2 (C10 H14 N2 O1)2 (H2 O1)2]'
_chemical_formula_weight     773.83
_chemical_melting_point     ?
_symmetry_cell_setting     monoclinic
_symmetry_space_group_name_H-M     'P 21/c'
_symmetry_space_group_name_Hall     '-P 2ybc'
loop_
    _symmetry_equiv_pos_as_xyz
    'x, y, z'
    '-x, y+1/2, -z+1/2'
    '-x, -y, -z'
    'x, -y-1/2, z-1/2'
_cell_length_a     13.1040(4)
_cell_length_b     10.8828(3)
_cell_length_c     15.7167(4)
_cell_angle_alpha     90.00
_cell_angle_beta     111.570(2)
_cell_angle_gamma     90.00
_cell_volume     2084.37(10)
_cell_formula_units_Z     2
_cell_measurement_reflns_used     9985
_cell_measurement_theta_min     2.51
_cell_measurement_theta_max     28.21
_cell_measurement_temperature     296(2)
_exptl_crystal_description     block
_exptl_crystal_colour     'translucent light colourless'
_exptl_crystal_size_max     0.45
_exptl_crystal_size_mid     0.37
_exptl_crystal_size_min     0.35
_exptl_crystal_density_diffrn     1.233
_exptl_crystal_density_meas     ?
_exptl_crystal_density_method     'not measured'
_exptl_crystal_F_000     822
_exptl_absorpt_coefficient_mu     0.370
_exptl_absorpt_correction_type     multi-scan
_exptl_absorpt_process_details
;
(<i>SADABS</i>; Bruker, 2012)
;
_exptl_absorpt_correction_T_min     0.8513
_exptl_absorpt_correction_T_max     0.8815
_exptl_special_details     ?
_diffrn_ambient_temperature     296(2)
_diffrn_radiation_type     MoK\a
_diffrn_radiation_wavelength     0.71073
_diffrn_radiation_source     'fine-focus sealed tube'
_diffrn_radiation_monochromator     graphite
_diffrn_measurement_device_type     'Bruker SMART BREEZE CCD'
_diffrn_measurement_method     '\f and \w scans'
_diffrn_detector_area_resol_mean     ?
_diffrn_reflns_number     36139
_diffrn_reflns_av_R_equivalents     0.0300
_diffrn_reflns_av_sigmaI/netI     0.0158
_diffrn_reflns_theta_min     1.67
_diffrn_reflns_theta_max     28.28
_diffrn_reflns_theta_full     28.28
_diffrn_measured_fraction_theta_max     0.999
_diffrn_measured_fraction_theta_full     0.999
_diffrn_reflns_limit_h_min     -17
_diffrn_reflns_limit_h_max     17
_diffrn_reflns_limit_k_min     -14
_diffrn_reflns_limit_k_max     13
_diffrn_reflns_limit_l_min     -20
_diffrn_reflns_limit_l_max     20
_diffrn_standards_number     ?
_diffrn_standards_interval_count     ?
_diffrn_standards_interval_time     ?
_diffrn_standards_decay_%     ?
_refine_special_details
;
 Refinement of F^2^ against ALL reflections.  The weighted R-factor wR and
 goodness of fit S are based on F^2^, conventional R-factors R are based
 on F, with F set to zero for negative F^2^. The threshold expression of
 F^2^ > 2sigma(F^2^) is used only for calculating R-factors(gt) etc. and is
 not relevant to the choice of reflections for refinement.  R-factors based
 on F^2^ are statistically about twice as large as those based on F, and R-
 factors based on ALL data will be even larger.
;
_reflns_number_total     5178
_reflns_number_gt     3995
_reflns_threshold_expression     I>2\s(I)
_refine_ls_structure_factor_coef     Fsqd
_refine_ls_matrix_type     full
_refine_ls_R_factor_all     0.0634
_refine_ls_R_factor_gt     0.0477
_refine_ls_wR_factor_gt     0.1254
_refine_ls_wR_factor_ref     0.1440
_refine_ls_goodness_of_fit_ref     1.045
_refine_ls_restrained_S_all     1.044
_refine_ls_number_reflns     5178
_refine_ls_number_parameters     274
_refine_ls_number_restraints     42
_refine_ls_hydrogen_treatment     mixed
_refine_ls_weighting_scheme     calc
_refine_ls_weighting_details
         'calc w=1/[\s^2^(Fo^2^)+(0.0696P)^2^+0.7599P] where P=(Fo^2^+2Fc^2^)/3'
_atom_sites_solution_hydrogens     geom
_atom_sites_solution_primary     direct
_atom_sites_solution_secondary     difmap
_refine_ls_shift/su_max     0.000
_refine_ls_shift/su_mean     0.000
_refine_diff_density_max     0.513
_refine_diff_density_min     -0.367
_refine_ls_extinction_method     none
_refine_ls_extinction_coef     ?
loop_
    _atom_type_symbol
    _atom_type_description
    _atom_type_scat_dispersion_real
    _atom_type_scat_dispersion_imag
    _atom_type_scat_source
    'C' 'C' 0.0030 0.0020
                         'International Tables Vol C Tables 4.2.6.8 and 6.1.1.4'
    'H' 'H' 0.0000 0.0000
                         'International Tables Vol C Tables 4.2.6.8 and 6.1.1.4'
    'Mn' 'Mn' 0.3370 0.7280
                         'International Tables Vol C Tables 4.2.6.8 and 6.1.1.4'
    'N' 'N' 0.0060 0.0030
                         'International Tables Vol C Tables 4.2.6.8 and 6.1.1.4'
    'O' 'O' 0.0110 0.0060
                         'International Tables Vol C Tables 4.2.6.8 and 6.1.1.4'
_computing_data_collection
;
<i>APEX2</i> (Bruker, 2012)
;
_computing_cell_refinement
;
<i>SAINT</i> (Bruker, 2012)
;
_computing_data_reduction
;
<i>SAINT</i> (Bruker, 2012)
;
_computing_structure_solution
;
<i>SHELXS97</i> (Sheldrick, 2008)
;
_computing_structure_refinement
;
<i>SHELXL97</i> (Sheldrick, 2008)
;
_computing_molecular_graphics
;
<i>ORTEP-3</i> for Windows (Farrugia, 2012)
;
_computing_publication_material
;
WinGX (Farrugia, 2012) and PLATON (Spek, 2009)
;
loop_
    _atom_site_type_symbol
    _atom_site_label
    _atom_site_fract_x
    _atom_site_fract_y
    _atom_site_fract_z
    _atom_site_U_iso_or_equiv
    _atom_site_adp_type
    _atom_site_calc_flag
    _atom_site_refinement_flags
    _atom_site_occupancy
    _atom_site_symmetry_multiplicity
    _atom_site_disorder_assembly
    _atom_site_disorder_group
    Mn Mn1 0.0000 0.0000 0.0000 0.04559(14) Uani d S 1 2 . .
    O O1 -0.14717(12) 0.04378(15) -0.10765(9) 0.0615(4) Uani d . 1 1 . .
    O O2 -0.25400(18) -0.1155(2) -0.11016(17) 0.1263(10) Uani d . 1 1 . .
    O O3 -0.02706(15) 0.12536(14) 0.39218(9) 0.0699(4) Uani d . 1 1 . .
    O O4 0.08409(16) 0.14917(14) -0.04553(11) 0.0590(4) Uani d . 1 1 . .
    H H41 0.058(2) 0.220(3) -0.0636(19) 0.077(8) Uiso d . 1 1 . .
    H H42 0.143(2) 0.153(2) -0.005(2) 0.075(9) Uiso d . 1 1 . .
    N N1 -0.04496(14) 0.13195(15) 0.09755(10) 0.0534(4) Uani d . 1 1 . .
    N N2 -0.1788(2) 0.0256(3) 0.30478(15) 0.0975(8) Uani d D 1 1 . .
    C C1 -0.23618(19) -0.0138(2) -0.13796(16) 0.0667(6) Uani d . 1 1 . .
    C C2 -0.32465(17) 0.0468(2) -0.21779(15) 0.0633(5) Uani d . 1 1 . .
    C C3 -0.3318(2) 0.0191(2) -0.30595(17) 0.0696(6) Uani d . 1 1 . .
    C C4 -0.4057(2) 0.0847(3) -0.37831(17) 0.0805(7) Uani d . 1 1 . .
    H H4 -0.4101 0.0677 -0.4375 0.097 Uiso calc R 1 1 . .
    C C5 -0.4726(2) 0.1739(3) -0.36515(19) 0.0837(8) Uani d . 1 1 . .
    C C6 -0.4672(2) 0.1957(3) -0.2775(2) 0.0871(8) Uani d . 1 1 . .
    H H6 -0.5142 0.2536 -0.2680 0.104 Uiso calc R 1 1 . .
    C C7 -0.3934(2) 0.1337(3) -0.20238(17) 0.0763(6) Uani d . 1 1 . .
    C C8 -0.2595(3) -0.0781(3) -0.3224(2) 0.0988(9) Uani d . 1 1 . .
    H H8A -0.2585 -0.0688 -0.3828 0.148 Uiso calc R 1 1 . .
    H H8B -0.2875 -0.1579 -0.3166 0.148 Uiso calc R 1 1 . .
    H H8C -0.1862 -0.0697 -0.2781 0.148 Uiso calc R 1 1 . .
    C C9 -0.5484(3) 0.2479(4) -0.4452(3) 0.1240(14) Uani d . 1 1 . .
    H H9A -0.5621 0.2031 -0.5009 0.186 Uiso calc R 1 1 . .
    H H9B -0.5145 0.3251 -0.4483 0.186 Uiso calc R 1 1 . .
    H H9C -0.6165 0.2623 -0.4370 0.186 Uiso calc R 1 1 . .
    C C10 -0.3879(3) 0.1594(4) -0.1064(2) 0.1176(12) Uani d . 1 1 . .
    H H10A -0.4327 0.2295 -0.1070 0.176 Uiso calc R 1 1 . .
    H H10B -0.3134 0.1760 -0.0676 0.176 Uiso calc R 1 1 . .
    H H10C -0.4143 0.0892 -0.0836 0.176 Uiso calc R 1 1 . .
    C C11 -0.0577(2) 0.2526(2) 0.08377(14) 0.0671(6) Uani d . 1 1 . .
    H H11 -0.0501 0.2856 0.0319 0.081 Uiso calc R 1 1 . .
    C C12 -0.0817(3) 0.3307(2) 0.14275(16) 0.0805(8) Uani d . 1 1 . .
    H H12 -0.0887 0.4147 0.1311 0.097 Uiso calc R 1 1 . .
    C C13 -0.0952(2) 0.2834(2) 0.21932(14) 0.0661(6) Uani d . 1 1 . .
    H H13 -0.1108 0.3345 0.2604 0.079 Uiso calc R 1 1 . .
    C C14 -0.08498(16) 0.15840(18) 0.23330(11) 0.0508(4) Uani d . 1 1 . .
    C C15 -0.05883(18) 0.08718(18) 0.17157(12) 0.0532(4) Uani d . 1 1 . .
    H H15 -0.0504 0.0030 0.1822 0.064 Uiso calc R 1 1 . .
    C C16 -0.09574(19) 0.10153(18) 0.31679(12) 0.0580(5) Uani d . 1 1 A .
    C C17A -0.2372(10) -0.0494(10) 0.2202(6) 0.085(4) Uani d PDU 0.282(10) 1 A 1
    H H17A -0.2608 -0.1285 0.2348 0.102 Uiso calc PR 0.282(10) 1 A 1
    H H17B -0.1926 -0.0612 0.1835 0.102 Uiso calc PR 0.282(10) 1 A 1
    C C17B -0.2820(5) 0.0332(6) 0.2173(4) 0.0939(18) Uani d PDU 0.718(10) 1 A 2
    H H17C -0.3462 0.0479 0.2326 0.113 Uiso calc PR 0.718(10) 1 A 2
    H H17D -0.2752 0.1001 0.1790 0.113 Uiso calc PR 0.718(10) 1 A 2
    C C18A -0.3339(15) 0.036(2) 0.1740(14) 0.155(8) Uani d PDU 0.282(10) 1 A 1
    H H18A -0.3582 0.0269 0.1089 0.233 Uiso calc PR 0.282(10) 1 A 1
    H H18B -0.3114 0.1199 0.1902 0.233 Uiso calc PR 0.282(10) 1 A 1
    H H18C -0.3929 0.0165 0.1940 0.233 Uiso calc PR 0.282(10) 1 A 1
    C C18B -0.2932(6) -0.0862(6) 0.1678(5) 0.142(3) Uani d PDU 0.718(10) 1 A 2
    H H18D -0.3531 -0.0811 0.1100 0.213 Uiso calc PR 0.718(10) 1 A 2
    H H18E -0.3071 -0.1507 0.2038 0.213 Uiso calc PR 0.718(10) 1 A 2
    H H18F -0.2266 -0.1034 0.1579 0.213 Uiso calc PR 0.718(10) 1 A 2
    C C19 -0.1838(4) -0.0419(4) 0.3858(2) 0.1213(14) Uani d . 1 1 A .
    H H19A -0.2042 -0.1267 0.3691 0.146 Uiso calc R 1 1 . .
    H H19B -0.1118 -0.0415 0.4342 0.146 Uiso calc R 1 1 . .
    C C20 -0.2624(5) 0.0130(5) 0.4194(3) 0.171(3) Uani d . 1 1 . .
    H H20A -0.2656 -0.0343 0.4699 0.257 Uiso calc R 1 1 A .
    H H20B -0.3335 0.0141 0.3713 0.257 Uiso calc R 1 1 . .
    H H20C -0.2402 0.0955 0.4392 0.257 Uiso calc R 1 1 . .
loop_
    _atom_site_aniso_label
    _atom_site_aniso_U_11
    _atom_site_aniso_U_22
    _atom_site_aniso_U_33
    _atom_site_aniso_U_12
    _atom_site_aniso_U_13
    _atom_site_aniso_U_23
    Mn1 0.0618(2) 0.0489(2) 0.02981(18) -0.00067(16) 0.02117(16) 0.00058(13)
    O1 0.0652(9) 0.0672(8) 0.0465(7) -0.0039(7) 0.0140(6) 0.0079(6)
    O2 0.0932(14) 0.1235(18) 0.1255(18) -0.0337(13) -0.0030(13) 0.0690(15)
    O3 0.1131(12) 0.0614(8) 0.0348(7) -0.0133(8) 0.0266(7) -0.0056(6)
    O4 0.0774(10) 0.0539(8) 0.0500(8) 0.0010(7) 0.0286(8) 0.0088(6)
    N1 0.0761(10) 0.0536(9) 0.0367(7) 0.0019(7) 0.0281(7) 0.0001(6)
    N2 0.127(2) 0.1230(19) 0.0551(12) -0.0580(16) 0.0490(13) -0.0147(12)
    C1 0.0634(12) 0.0778(15) 0.0558(12) -0.0048(10) 0.0184(10) 0.0167(10)
    C2 0.0560(11) 0.0751(13) 0.0557(11) -0.0062(10) 0.0170(9) 0.0126(10)
    C3 0.0635(12) 0.0839(16) 0.0574(12) -0.0026(11) 0.0178(10) 0.0092(10)
    C4 0.0739(15) 0.107(2) 0.0550(13) -0.0008(14) 0.0166(11) 0.0126(12)
    C5 0.0642(14) 0.107(2) 0.0733(16) 0.0069(13) 0.0180(12) 0.0277(14)
    C6 0.0677(15) 0.105(2) 0.0923(19) 0.0159(14) 0.0339(14) 0.0174(16)
    C7 0.0677(13) 0.0976(18) 0.0669(14) -0.0037(13) 0.0287(11) 0.0072(12)
    C8 0.117(2) 0.098(2) 0.0807(19) 0.0161(18) 0.0365(17) 0.0007(16)
    C9 0.099(2) 0.162(4) 0.100(2) 0.040(2) 0.0236(18) 0.059(2)
    C10 0.123(3) 0.161(3) 0.080(2) 0.015(2) 0.051(2) -0.004(2)
    C11 0.1095(18) 0.0582(11) 0.0469(10) 0.0063(11) 0.0442(11) 0.0089(9)
    C12 0.143(2) 0.0507(11) 0.0622(13) 0.0147(13) 0.0547(15) 0.0080(10)
    C13 0.1038(17) 0.0565(11) 0.0481(10) 0.0091(11) 0.0397(11) -0.0032(8)
    C14 0.0689(11) 0.0549(10) 0.0320(8) -0.0057(8) 0.0224(8) -0.0043(7)
    C15 0.0819(13) 0.0471(9) 0.0360(8) 0.0005(9) 0.0280(8) -0.0004(7)
    C16 0.0904(14) 0.0546(10) 0.0381(9) -0.0074(10) 0.0344(9) -0.0077(7)
    C17A 0.129(9) 0.068(6) 0.059(6) -0.048(6) 0.037(5) -0.022(4)
    C17B 0.098(4) 0.109(4) 0.085(3) -0.031(3) 0.046(3) -0.017(3)
    C18A 0.121(12) 0.197(19) 0.103(12) -0.017(10) -0.011(9) -0.007(13)
    C18B 0.144(5) 0.143(5) 0.142(5) -0.059(4) 0.057(4) -0.071(4)
    C19 0.183(4) 0.124(3) 0.080(2) -0.064(3) 0.077(2) -0.0064(19)
    C20 0.164(4) 0.283(7) 0.100(3) -0.063(4) 0.088(3) -0.019(3)
_geom_special_details
;
 All esds (except the esd in the dihedral angle between two l.s. planes)
 are estimated using the full covariance matrix.  The cell esds are taken
 into account individually in the estimation of esds in distances, angles
 and torsion angles; correlations between esds in cell parameters are only
 used when they are defined by crystal symmetry.  An approximate (isotropic)
 treatment of cell esds is used for estimating esds involving l.s. planes.
;
loop_
    _geom_bond_atom_site_label_1
    _geom_bond_atom_site_label_2
    _geom_bond_site_symmetry_2
    _geom_bond_distance
    _geom_bond_publ_flag
    Mn1 O1 . 2.0999(14) ?
    Mn1 O1 3 2.0999(14) ?
    Mn1 O4 . 2.2230(15) ?
    Mn1 O4 3 2.2230(15) ?
    Mn1 N1 . 2.3289(15) ?
    Mn1 N1 3 2.3289(15) ?
    O1 C1 . 1.254(3) ?
    O2 C1 . 1.243(3) ?
    O3 C16 . 1.224(3) ?
    O4 H41 . 0.85(3) ?
    O4 H42 . 0.80(3) ?
    N1 C11 . 1.331(3) ?
    N1 C15 . 1.334(2) ?
    N2 C17A . 1.506(9) ?
    N2 C17B . 1.536(7) ?
    N2 C19 . 1.493(3) ?
    C2 C1 . 1.511(3) ?
    C2 C3 . 1.387(3) ?
    C2 C7 . 1.388(4) ?
    C3 C8 . 1.505(4) ?
    C4 C3 . 1.390(3) ?
    C4 C5 . 1.373(4) ?
    C4 H4 . 0.9300 ?
    C5 C6 . 1.373(4) ?
    C5 C9 . 1.516(4) ?
    C6 H6 . 0.9300 ?
    C7 C6 . 1.395(4) ?
    C7 C10 . 1.510(4) ?
    C8 H8A . 0.9600 ?
    C8 H8B . 0.9600 ?
    C8 H8C . 0.9600 ?
    C9 H9A . 0.9600 ?
    C9 H9B . 0.9600 ?
    C9 H9C . 0.9600 ?
    C10 H10A . 0.9600 ?
    C10 H10B . 0.9600 ?
    C10 H10C . 0.9600 ?
    C11 C12 . 1.377(3) ?
    C11 H11 . 0.9300 ?
    C12 H12 . 0.9300 ?
    C13 C12 . 1.379(3) ?
    C13 H13 . 0.9300 ?
    C14 C13 . 1.376(3) ?
    C14 C15 . 1.380(2) ?
    C14 C16 . 1.504(2) ?
    C15 H15 . 0.9300 ?
    C16 N2 . 1.324(3) ?
    C17A C18A . 1.526(17) ?
    C17A H17A . 0.9700 ?
    C17A H17B . 0.9700 ?
    C17B C18B . 1.493(8) ?
    C17B H17C . 0.9700 ?
    C17B H17D . 0.9700 ?
    C18A H18A . 0.9600 ?
    C18A H18B . 0.9600 ?
    C18A H18C . 0.9600 ?
    C18B H18D . 0.9600 ?
    C18B H18E . 0.9600 ?
    C18B H18F . 0.9600 ?
    C19 C20 . 1.447(6) ?
    C19 H19A . 0.9700 ?
    C19 H19B . 0.9700 ?
    C20 H20A . 0.9600 ?
    C20 H20B . 0.9600 ?
    C20 H20C . 0.9600 ?
loop_
    _geom_contact_atom_site_label_1
    _geom_contact_atom_site_label_2
    _geom_contact_distance
    _geom_contact_site_symmetry_1
    _geom_contact_site_symmetry_2
    _geom_contact_publ_flag
    O1 H10B 2.87 . . yes
    O1 H13 2.65 . 4_565 yes
    O1 H8C 2.82 . . yes
    O2 H42 1.90(3) . 3_555 yes
    O2 H9C 2.48 . 2_444 yes
    O3 H12 2.85 . 2_545 yes
    O3 H11 2.52 . 4_566 yes
    O3 H41 2.00(3) . 4_566 yes
    O3 H19B 2.35 . . yes
    O4 H15 2.62 . 3_555 yes
    O4 H11 2.89 . . yes
    C1 H10C 2.98 . . no
    C1 H42 2.61(3) . 3_555 yes
    C1 H8C 2.59 . . yes
    C1 H10B 2.71 . . yes
    C5 H18B 2.98 . 4_565 no
    C13 H17D 2.97 . . no
    C14 H17D 2.40 . . yes
    C14 H17B 2.74 . . yes
    C14 H18B 2.82 . . yes
    C15 H17D 2.88 . . yes
    C15 H17B 2.44 . . yes
    C15 H18F 2.97 . . no
    C16 H18B 2.80 . . yes
    C16 H41 2.93(3) . 4_566 no
    C17A H15 2.78 . . yes
    C17B H20B 2.75 . . yes
    C18A H9B 2.87 . 4_566 yes
    C18B H8B 2.79 . 4_556 yes
    C18B H19A 2.97 . . no
    C19 H18E 2.97 . . no
    C20 H17C 2.76 . . yes
    H4 H8A 2.37 . . yes
    H4 H9A 2.38 . . yes
    H6 H10A 2.37 . . yes
    H6 H9C 2.50 . . yes
    H8A H20A 2.31 . 1_554 yes
    H8B H17A 2.44 . 4_555 yes
    H8B H18E 2.14 . 4_555 yes
    H11 H41 2.52 . . yes
    H15 H18F 2.48 . . yes
    H15 H17B 2.00 . . yes
    H17A H19A 1.96 . . yes
    H17C H20B 2.16 . . yes
    H18A H9B 2.50 . 4_566 yes
    H18E H19A 2.46 . . yes
loop_
    _geom_angle_atom_site_label_1
    _geom_angle_atom_site_label_2
    _geom_angle_atom_site_label_3
    _geom_angle_site_symmetry_1
    _geom_angle_site_symmetry_3
    _geom_angle
    _geom_angle_publ_flag
    O1 Mn1 O1 3 . 180.00(7) ?
    O1 Mn1 O4 . . 89.54(6) ?
    O1 Mn1 O4 3 . 90.46(6) ?
    O1 Mn1 O4 . 3 90.46(6) ?
    O1 Mn1 O4 3 3 89.54(6) ?
    O1 Mn1 N1 . . 90.62(6) ?
    O1 Mn1 N1 3 . 89.38(6) ?
    O1 Mn1 N1 . 3 89.38(6) ?
    O1 Mn1 N1 3 3 90.62(6) ?
    O4 Mn1 O4 3 . 180.00(9) ?
    O4 Mn1 N1 . . 92.12(6) ?
    O4 Mn1 N1 3 . 87.88(6) ?
    O4 Mn1 N1 . 3 87.88(6) ?
    O4 Mn1 N1 3 3 92.12(6) ?
    N1 Mn1 N1 . 3 180.00(7) ?
    Mn1 O4 H41 . . 126.1(18) ?
    Mn1 O4 H42 . . 103(2) ?
    H41 O4 H42 . . 111(3) ?
    C1 O1 Mn1 . . 130.03(14) ?
    C11 N1 Mn1 . . 123.24(12) ?
    C11 N1 C15 . . 116.92(16) ?
    C15 N1 Mn1 . . 119.84(12) ?
    C16 N2 C17A . . 126.0(4) ?
    C16 N2 C17B . . 120.1(3) ?
    C16 N2 C19 . . 118.5(2) ?
    C19 N2 C17A . . 108.6(4) ?
    C19 N2 C17B . . 119.3(3) ?
    O1 C1 C2 . . 114.81(19) ?
    O2 C1 O1 . . 125.5(2) ?
    O2 C1 C2 . . 119.7(2) ?
    C3 C2 C1 . . 118.9(2) ?
    C3 C2 C7 . . 120.9(2) ?
    C7 C2 C1 . . 120.1(2) ?
    C2 C3 C4 . . 118.4(2) ?
    C2 C3 C8 . . 120.6(2) ?
    C4 C3 C8 . . 121.0(2) ?
    C3 C4 H4 . . 118.9 ?
    C5 C4 C3 . . 122.1(3) ?
    C5 C4 H4 . . 118.9 ?
    C4 C5 C6 . . 118.2(2) ?
    C4 C5 C9 . . 120.7(3) ?
    C6 C5 C9 . . 121.1(3) ?
    C5 C6 C7 . . 122.0(3) ?
    C5 C6 H6 . . 119.0 ?
    C7 C6 H6 . . 119.0 ?
    C2 C7 C6 . . 118.3(2) ?
    C2 C7 C10 . . 120.4(3) ?
    C6 C7 C10 . . 121.3(3) ?
    C3 C8 H8A . . 109.5 ?
    C3 C8 H8B . . 109.5 ?
    C3 C8 H8C . . 109.5 ?
    H8A C8 H8B . . 109.5 ?
    H8A C8 H8C . . 109.5 ?
    H8B C8 H8C . . 109.5 ?
    C5 C9 H9A . . 109.5 ?
    C5 C9 H9B . . 109.5 ?
    C5 C9 H9C . . 109.5 ?
    H9A C9 H9B . . 109.5 ?
    H9A C9 H9C . . 109.5 ?
    H9B C9 H9C . . 109.5 ?
    C7 C10 H10A . . 109.5 ?
    C7 C10 H10B . . 109.5 ?
    C7 C10 H10C . . 109.5 ?
    H10A C10 H10B . . 109.5 ?
    H10A C10 H10C . . 109.5 ?
    H10B C10 H10C . . 109.5 ?
    N1 C11 C12 . . 123.08(18) ?
    N1 C11 H11 . . 118.5 ?
    C12 C11 H11 . . 118.5 ?
    C11 C12 C13 . . 119.4(2) ?
    C11 C12 H12 . . 120.3 ?
    C13 C12 H12 . . 120.3 ?
    C12 C13 H13 . . 120.9 ?
    C14 C13 C12 . . 118.18(18) ?
    C14 C13 H13 . . 120.9 ?
    C13 C14 C15 . . 118.53(17) ?
    C13 C14 C16 . . 120.74(16) ?
    C15 C14 C16 . . 120.64(17) ?
    N1 C15 C14 . . 123.83(18) ?
    N1 C15 H15 . . 118.1 ?
    C14 C15 H15 . . 118.1 ?
    O3 C16 N2 . . 122.95(19) ?
    O3 C16 C14 . . 119.10(19) ?
    N2 C16 C14 . . 117.94(18) ?
    N2 C17A C18A . . 98.7(12) ?
    N2 C17A H17A . . 112.0 ?
    N2 C17A H17B . . 112.0 ?
    C18A C17A H17A . . 112.0 ?
    C18A C17A H17B . . 112.0 ?
    H17A C17A H17B . . 109.7 ?
    N2 C17B H17C . . 110.1 ?
    N2 C17B H17D . . 110.1 ?
    C18B C17B N2 . . 107.8(6) ?
    C18B C17B H17C . . 110.1 ?
    C18B C17B H17D . . 110.1 ?
    H17C C17B H17D . . 108.5 ?
    C17B C18B H18D . . 109.5 ?
    C17B C18B H18E . . 109.5 ?
    C17B C18B H18F . . 109.5 ?
    H18D C18B H18E . . 109.5 ?
    H18D C18B H18F . . 109.5 ?
    H18E C18B H18F . . 109.5 ?
    N2 C19 H19A . . 109.3 ?
    N2 C19 H19B . . 109.3 ?
    C20 C19 N2 . . 111.6(4) ?
    C20 C19 H19A . . 109.3 ?
    C20 C19 H19B . . 109.3 ?
    H19A C19 H19B . . 108.0 ?
    C19 C20 H20A . . 109.5 ?
    C19 C20 H20B . . 109.5 ?
    C19 C20 H20C . . 109.5 ?
    H20A C20 H20B . . 109.5 ?
    H20A C20 H20C . . 109.5 ?
    H20B C20 H20C . . 109.5 ?
loop_
    _geom_torsion_atom_site_label_1
    _geom_torsion_atom_site_label_2
    _geom_torsion_atom_site_label_3
    _geom_torsion_atom_site_label_4
    _geom_torsion_site_symmetry_1
    _geom_torsion_site_symmetry_2
    _geom_torsion_site_symmetry_3
    _geom_torsion_site_symmetry_4
    _geom_torsion
    _geom_torsion_publ_flag
    O4 Mn1 O1 C1 . . . . 168.4(2) ?
    O4 Mn1 O1 C1 3 . . . -11.6(2) ?
    N1 Mn1 O1 C1 . . . . -99.5(2) ?
    N1 Mn1 O1 C1 3 . . . 80.5(2) ?
    O1 Mn1 N1 C11 . . . . -62.66(19) ?
    O1 Mn1 N1 C11 3 . . . 117.34(19) ?
    O1 Mn1 N1 C15 . . . . 117.53(16) ?
    O1 Mn1 N1 C15 3 . . . -62.47(16) ?
    O4 Mn1 N1 C11 . . . . 26.91(19) ?
    O4 Mn1 N1 C11 3 . . . -153.09(19) ?
    O4 Mn1 N1 C15 . . . . -152.91(16) ?
    O4 Mn1 N1 C15 3 . . . 27.09(16) ?
    Mn1 O1 C1 O2 . . . . -2.5(4) ?
    Mn1 O1 C1 C2 . . . . -179.51(14) ?
    Mn1 N1 C11 C12 . . . . -178.4(2) ?
    C15 N1 C11 C12 . . . . 1.4(4) ?
    Mn1 N1 C15 C14 . . . . 179.68(16) ?
    C11 N1 C15 C14 . . . . -0.1(3) ?
    C16 N2 C17A C18A . . . . -96.6(11) ?
    C17B N2 C17A C18A . . . . -0.4(10) ?
    C19 N2 C17A C18A . . . . 113.2(10) ?
    C16 N2 C17B C18B . . . . 117.7(4) ?
    C17A N2 C17B C18B . . . . 6.0(7) ?
    C19 N2 C17B C18B . . . . -78.9(5) ?
    C16 N2 C19 C20 . . . . 102.2(4) ?
    C17A N2 C19 C20 . . . . -105.0(7) ?
    C17B N2 C19 C20 . . . . -61.5(5) ?
    C3 C2 C1 O1 . . . . 89.8(3) ?
    C3 C2 C1 O2 . . . . -87.4(3) ?
    C7 C2 C1 O1 . . . . -86.7(3) ?
    C7 C2 C1 O2 . . . . 96.0(3) ?
    C1 C2 C3 C4 . . . . -173.4(2) ?
    C1 C2 C3 C8 . . . . 5.5(4) ?
    C7 C2 C3 C4 . . . . 3.1(4) ?
    C7 C2 C3 C8 . . . . -178.0(2) ?
    C1 C2 C7 C6 . . . . 174.2(2) ?
    C1 C2 C7 C10 . . . . -6.0(4) ?
    C3 C2 C7 C6 . . . . -2.3(4) ?
    C3 C2 C7 C10 . . . . 177.6(3) ?
    C5 C4 C3 C2 . . . . -1.1(4) ?
    C5 C4 C3 C8 . . . . -179.9(3) ?
    C3 C4 C5 C6 . . . . -1.7(4) ?
    C3 C4 C5 C9 . . . . 177.1(3) ?
    C4 C5 C6 C7 . . . . 2.6(4) ?
    C9 C5 C6 C7 . . . . -176.2(3) ?
    C2 C7 C6 C5 . . . . -0.6(4) ?
    C10 C7 C6 C5 . . . . 179.5(3) ?
    N1 C11 C12 C13 . . . . -1.1(4) ?
    C14 C13 C12 C11 . . . . -0.6(4) ?
    C15 C14 C13 C12 . . . . 1.7(4) ?
    C16 C14 C13 C12 . . . . 178.3(2) ?
    C13 C14 C15 N1 . . . . -1.5(3) ?
    C16 C14 C15 N1 . . . . -178.04(19) ?
    C13 C14 C16 O3 . . . . -65.7(3) ?
    C13 C14 C16 N2 . . . . 115.6(3) ?
    C15 C14 C16 O3 . . . . 110.9(2) ?
    C15 C14 C16 N2 . . . . -67.9(3) ?
    O3 C16 N2 C17A . . . . -152.8(7) ?
    O3 C16 N2 C17B . . . . 158.4(3) ?
    O3 C16 N2 C19 . . . . -5.2(4) ?
    C14 C16 N2 C17A . . . . 26.0(8) ?
    C14 C16 N2 C17B . . . . -22.9(4) ?
    C14 C16 N2 C19 . . . . 173.5(3) ?
loop_
    _geom_hbond_atom_site_label_D
    _geom_hbond_atom_site_label_H
    _geom_hbond_atom_site_label_A
    _geom_hbond_site_symmetry_A
    _geom_hbond_distance_DH
    _geom_hbond_distance_HA
    _geom_hbond_distance_DA
    _geom_hbond_angle_DHA
    _geom_hbond_publ_flag
    O4 H41 O3 4_565 0.85(3) 2.00(3) 2.838(2) 171(3) yes
    O4 H42 O2 3_555 0.80(3) 1.90(3) 2.660(3) 157(3) yes
    C9 H9C O2 2_454 0.96 2.48 3.366(5) 154 yes
    C11 H11 O3 4_565 0.93 2.52 3.447(3) 179 yes
_iucr_refine_instructions_details
;
TITL s61_mono_0m_a in P21/c
CELL  0.71073  13.1040  10.8828  15.7167   90.000  111.570   90.000
ZERR     2.00   0.0004   0.0003   0.0004    0.000    0.002    0.000
LATT   1
SYMM  - X, 1/2 + Y, 1/2 - Z
SFAC  C        2.31000 20.84392  1.02000 10.20751   1.58860   0.56870 =
         0.86500  51.65125   0.21560   0.003   0.002    11.500   0.770  12.011
SFAC  H        0.49300 10.51091  0.32291 26.12573   0.14019   3.14236 =
         0.04081  57.79977   0.00304   0.000   0.000     0.620   0.320   1.008
SFAC  MN      11.28191  5.34091  7.35731  0.34320   3.01930  17.86742 =
         2.24410  83.75438   1.08960   0.337   0.728  3020.000   1.370  54.938
SFAC  N       12.21261  0.00570  3.13220  9.89331   2.01250  28.99754 =
         1.16630   0.58260 -11.52901   0.006   0.003    19.600   0.700  14.007
SFAC  O        3.04850 13.27711  2.28680  5.70111   1.54630   0.32390 =
         0.86700  32.90894   0.25080   0.011   0.006    32.500   0.660  15.999
UNIT  80   108  2    8    16
MERG   2
DFIX  1.47 N2 C17A
DFIX  1.47 N2 C17B
DFIX  1.54 C17A C18A
DFIX  1.54 C17B C18B
SIMU  C17A C17B C18A C18B
DELU  C17A C17B C18A C18B
FMAP   2
PLAN   20
ACTA
BOND   $H
CONF
LIST   4
L.S.  10
WGHT    0.069600    0.759900
FVAR       0.54791   0.28150
H41   2    0.058283    0.220478   -0.063599    11.00000    0.07654
H42   2    0.142585    0.153163   -0.005293    11.00000    0.07502
MOLE    1
MN1   3    0.000000    0.000000    0.000000    10.50000    0.06178    0.04886 =
         0.02981    0.00058    0.02117   -0.00067
O4    5    0.084089    0.149171   -0.045534    11.00000    0.07740    0.05389 =
         0.05004    0.00876    0.02858    0.00098
O1    5   -0.147169    0.043784   -0.107645    11.00000    0.06521    0.06720 =
         0.04649    0.00787    0.01403   -0.00394
O3    5   -0.027056    0.125356    0.392184    11.00000    0.11307    0.06139 =
         0.03478   -0.00557    0.02665   -0.01332
N1    4   -0.044959    0.131947    0.097550    11.00000    0.07613    0.05359 =
         0.03674    0.00010    0.02810    0.00187
C14   1   -0.084984    0.158403    0.233296    11.00000    0.06888    0.05494 =
         0.03197   -0.00430    0.02241   -0.00569
C16   1   -0.095740    0.101532    0.316789    11.00000    0.09038    0.05463 =
         0.03811   -0.00768    0.03443   -0.00740
C15   1   -0.058833    0.087183    0.171571    11.00000    0.08190    0.04713 =
         0.03596   -0.00040    0.02798    0.00053
AFIX  43
H15   2   -0.050385    0.003049    0.182195    11.00000   -1.20000
AFIX   0
C13   1   -0.095212    0.283366    0.219319    11.00000    0.10378    0.05652 =
         0.04807   -0.00322    0.03972    0.00912
AFIX  43
H13   2   -0.110811    0.334486    0.260387    11.00000   -1.20000
AFIX   0
C11   1   -0.057731    0.252564    0.083773    11.00000    0.10946    0.05819 =
         0.04690    0.00887    0.04416    0.00627
AFIX  43
H11   2   -0.050107    0.285613    0.031863    11.00000   -1.20000
AFIX   0
C2    1   -0.324648    0.046799   -0.217794    11.00000    0.05595    0.07511 =
         0.05573    0.01256    0.01703   -0.00621
C7    1   -0.393426    0.133716   -0.202380    11.00000    0.06768    0.09759 =
         0.06689    0.00717    0.02873   -0.00370
O2    5   -0.253997   -0.115508   -0.110158    11.00000    0.09321    0.12349 =
         0.12548    0.06897   -0.00305   -0.03373
C12   1   -0.081697    0.330702    0.142752    11.00000    0.14304    0.05069 =
         0.06217    0.00797    0.05469    0.01467
AFIX  43
H12   2   -0.088712    0.414674    0.131063    11.00000   -1.20000
AFIX   0
C1    1   -0.236179   -0.013842   -0.137963    11.00000    0.06339    0.07784 =
         0.05578    0.01667    0.01844   -0.00480
N2    4   -0.178802    0.025593    0.304783    11.00000    0.12739    0.12301 =
         0.05514   -0.01470    0.04905   -0.05801
C4    1   -0.405737    0.084725   -0.378307    11.00000    0.07390    0.10653 =
         0.05496    0.01258    0.01662   -0.00083
AFIX  43
H4    2   -0.410080    0.067682   -0.437525    11.00000   -1.20000
AFIX   0
C5    1   -0.472573    0.173920   -0.365147    11.00000    0.06424    0.10731 =
         0.07327    0.02771    0.01799    0.00693
C3    1   -0.331789    0.019082   -0.305950    11.00000    0.06355    0.08389 =
         0.05743    0.00921    0.01775   -0.00257
C6    1   -0.467225    0.195735   -0.277549    11.00000    0.06772    0.10505 =
         0.09225    0.01742    0.03390    0.01588
AFIX  43
H6    2   -0.514197    0.253572   -0.268050    11.00000   -1.20000
AFIX   0
C9    1   -0.548357    0.247878   -0.445197    11.00000    0.09944    0.16181 =
         0.09983    0.05863    0.02362    0.03978
AFIX  37
H9A   2   -0.562077    0.203068   -0.500929    11.00000   -1.50000
H9B   2   -0.514522    0.325122   -0.448314    11.00000   -1.50000
H9C   2   -0.616462    0.262279   -0.437038    11.00000   -1.50000
AFIX   0
C19   1   -0.183845   -0.041899    0.385825    11.00000    0.18293    0.12449 =
         0.08030   -0.00639    0.07653   -0.06379
AFIX  23
H19A  2   -0.204185   -0.126718    0.369060    11.00000   -1.20000
H19B  2   -0.111811   -0.041488    0.434162    11.00000   -1.20000
AFIX   0
C8    1   -0.259453   -0.078120   -0.322372    11.00000    0.11730    0.09849 =
         0.08069    0.00072    0.03651    0.01607
AFIX  37
H8A   2   -0.258505   -0.068765   -0.382814    11.00000   -1.50000
H8B   2   -0.287457   -0.157935   -0.316635    11.00000   -1.50000
H8C   2   -0.186245   -0.069675   -0.278144    11.00000   -1.50000
AFIX   0
C20   1   -0.262398    0.012957    0.419398    11.00000    0.16413    0.28331 =
         0.10012   -0.01882    0.08753   -0.06329
AFIX  37
H20A  2   -0.265572   -0.034348    0.469922    11.00000   -1.50000
H20B  2   -0.333509    0.014125    0.371330    11.00000   -1.50000
H20C  2   -0.240229    0.095489    0.439216    11.00000   -1.50000
AFIX   0
C10   1   -0.387947    0.159446   -0.106392    11.00000    0.12321    0.16067 =
         0.08048   -0.00450    0.05110    0.01533
AFIX  37
H10A  2   -0.432746    0.229478   -0.106979    11.00000   -1.50000
H10B  2   -0.313359    0.175985   -0.067557    11.00000   -1.50000
H10C  2   -0.414251    0.089235   -0.083610    11.00000   -1.50000
AFIX   0
PART    1
C17A  1   -0.237219   -0.049386    0.220243    21.00000    0.12889    0.06776 =
         0.05945   -0.02214    0.03651   -0.04760
AFIX  23
H17A  2   -0.260788   -0.128481    0.234826    21.00000   -1.20000
H17B  2   -0.192569   -0.061233    0.183499    21.00000   -1.20000
AFIX   0
C18A  1   -0.333881    0.036440    0.174043    21.00000    0.12067    0.19731 =
         0.10303   -0.00674   -0.01088   -0.01745
AFIX  37
H18A  2   -0.358154    0.026942    0.108866    21.00000   -1.50000
H18B  2   -0.311423    0.119923    0.190205    21.00000   -1.50000
H18C  2   -0.392887    0.016458    0.193986    21.00000   -1.50000
AFIX   0
PART    2
C17B  1   -0.281968    0.033154    0.217268   -21.00000    0.09834    0.10923 =
         0.08451   -0.01741    0.04589   -0.03074
AFIX  23
H17C  2   -0.346173    0.047852    0.232619   -21.00000   -1.20000
H17D  2   -0.275154    0.100119    0.178969   -21.00000   -1.20000
AFIX   0
C18B  1   -0.293205   -0.086173    0.167812   -21.00000    0.14368    0.14331 =
         0.14203   -0.07078    0.05673   -0.05862
AFIX  37
H18D  2   -0.353148   -0.081144    0.109959   -21.00000   -1.50000
H18E  2   -0.307094   -0.150691    0.203793   -21.00000   -1.50000
H18F  2   -0.226601   -0.103428    0.157877   -21.00000   -1.50000
HKLF 4
REM  s61_mono_0m_a in P21/c
REM R1 =  0.0477 for   3995 Fo > 4sig(Fo)  and  0.0634 for all   5178 data
REM    274 parameters refined using     42 restraints
END
WGHT      0.0697      0.7606
REM Highest difference peak  0.513,  deepest hole -0.367,  1-sigma level  0.050
Q1    1  -0.2585 -0.0394 -0.0644  11.00000  0.05    0.51
Q2    1  -0.2167 -0.1043  0.4041  11.00000  0.05    0.28
Q3    1   0.0622 -0.0378  0.0404  11.00000  0.05    0.27
Q4    1  -0.3336  0.1148 -0.2040  11.00000  0.05    0.25
Q5    1  -0.1365  0.2175  0.2017  11.00000  0.05    0.25
Q6    1   0.0456  0.0558  0.0334  11.00000  0.05    0.25
Q7    1  -0.1282 -0.0114  0.3044  11.00000  0.05    0.24
Q8    1  -0.0575  0.2212  0.2388  11.00000  0.05    0.23
Q9    1  -0.3955  0.0304 -0.3368  11.00000  0.05    0.22
Q10   1  -0.0129  0.1916  0.1041  11.00000  0.05    0.22
Q11   1  -0.0910  0.1336  0.2671  11.00000  0.05    0.21
Q12   1  -0.4117  0.1903 -0.2301  11.00000  0.05    0.21
Q13   1  -0.2927  0.0137 -0.1836  11.00000  0.05    0.21
Q14   1  -0.0875  0.1543  0.0520  11.00000  0.05    0.20
Q15   1  -0.3428  0.0734 -0.3391  11.00000  0.05    0.20
Q16   1  -0.4265  0.1594 -0.3686  11.00000  0.05    0.20
Q17   1  -0.3805  0.1471 -0.1575  11.00000  0.05    0.20
Q18   1  -0.3100  0.0571 -0.2664  11.00000  0.05    0.20
Q19   1  -0.1485 -0.0385 -0.1111  11.00000  0.05    0.19
Q20   1  -0.0740  0.1616  0.3663  11.00000  0.05    0.19
;
data_global
_journal_date_recd_electronic     2018-02-16
_journal_date_accepted     2018-02-27
_journal_name_full     'Acta Crystallographica, Section E'
_journal_year     2018
_journal_volume     74
_journal_issue      4
_journal_page_first     422
_journal_page_last     427
_journal_paper_category     GM
_journal_paper_doi     10.1107/S2056989018003377
_journal_coeditor_code     XU5920
_publ_contact_author
;
Dr. Tuncer H\"okelek
Hacettepe University
Department of Physics
06800 Beytepe
Ankara
Turkey
;
_publ_contact_author_email     merzifon@hacettepe.edu.tr
_publ_contact_author_fax     '90(312)2352550'
_publ_contact_author_phone     '90(312)2977242'
_publ_section_title
;\
Crystal structure and Hirshfeld surface analysis of
diaquabis(<i>N</i>,<i>N</i>-diethylnicotinamide-\k<i>N</i>^1^)bis(2,4,6-\
trimethylbenzoato-\k<i>O</i>)manganese(II)
;
loop_
    _publ_author_name
    _publ_author_address
    'H\"okelek*, Tuncer'
;
Department of Physics
Hacettepe University
06800 Beytepe
Ankara
Turkey
;
    '\"Ozkaya, Safiye'
;
Department of Chemistry
Kafkas University
36100 Kars
Turkey
;
    'Necefo\(glu, Hacali'
;
Department of Chemistry
Kafkas University
36100 Kars
Turkey
International Scientific Research Centre
Baku State University
1148 Baku
Azerbaijan
;
_publ_section_synopsis
;
The Mn^II^ complex is centrosymmetric and the molecules are linked by O---H...O
and C---H...O hydrogen bonds into the three-dimensional supramolecular
network.
;
