# Supplementary material for: Crystal structure and Hirshfeld surface analysis of di­aqua­bis­(N,N-di­ethyl­nicotinamide-κN 1)bis­(2,4,6-tri­methyl­benzoato-κO)manganese(II)
Source: Acta Crystallogr E Crystallogr Commun. 2018 Mar 2;74(Pt 4):422–7. doi: 10.1107/S2056989018003377 (PMC5946959; doi:10.1107/S2056989018003377)
Supplement: Supplementary file 2 [file e-74-00422-Isup2.hkl]

#
# h,k,l, Fc-squared, Fo-squared, sigma(Fo-squared) and status flag
#
data_I
_shelx_title ' s61_mono_0m_a in P21/c'
_shelx_refln_list_code          4
_shelx_F_calc_maximum      171.66
_exptl_crystal_F_000       821.86
_reflns_d_resolution_high  0.7500
 
loop_
 _symmetry_equiv_pos_as_xyz
 'x, y, z'
 '-x, y+1/2, -z+1/2'
 '-x, -y, -z'
 'x, -y-1/2, z-1/2'
 
_cell_length_a    13.1040
_cell_length_b    10.8828
_cell_length_c    15.7167
_cell_angle_alpha  90.000
_cell_angle_beta  111.570
_cell_angle_gamma  90.000
 
_shelx_F_squared_multiplier     1.000
 
loop_
 _refln_index_h
 _refln_index_k
 _refln_index_l
 _refln_F_squared_calc
 _refln_F_squared_meas
 _refln_F_squared_sigma
 _refln_observed_status
   1   0   0    16315.39    13270.14    398.06 o
   2   0   0     3034.19     3008.83     27.10 o
   3   0   0     4346.05     4393.66     45.76 o
   4   0   0     1902.07     1833.93     22.02 o
   5   0   0      308.68      282.86      7.10 o
   6   0   0      750.64      651.26     13.37 o
   7   0   0       12.78        8.73      0.53 o
   8   0   0       72.28       71.11      2.21 o
   9   0   0       16.67       14.30      0.96 o
  10   0   0       11.41        9.95      1.20 o
  11   0   0       50.64       56.87      2.18 o
  12   0   0      196.00      231.17      5.11 o
  13   0   0      143.19      167.26      4.74 o
  14   0   0        3.95        0.79      2.19 o
  15   0   0       42.22       54.55      7.44 o
  16   0   0        0.31       -3.04      3.04 o
   1   1   0     2193.55     2369.54     17.92 o
   2   1   0      961.94     1055.38      7.38 o
   3   1   0    19992.58    20629.23    263.98 o
   4   1   0     1992.88     2144.60     16.67 o
   5   1   0      233.70      203.67      2.47 o
   6   1   0      471.56      424.52      5.01 o
   7   1   0      207.95      190.15      2.18 o
   8   1   0        2.12        0.91      0.57 o
   9   1   0        0.02       -0.50      0.50 o
  10   1   0       14.62       11.52      0.64 o
  11   1   0       59.83       53.54      1.73 o
  12   1   0       36.39       53.70      3.91 o
  13   1   0        9.93       10.17      1.63 o
  14   1   0        3.99        2.14      1.50 o
  15   1   0        0.20       -1.08      1.72 o
  16   1   0        0.03       -2.68      2.68 o
   0   2   0    15885.69    14666.39    215.37 o
   1   2   0     2863.95     3182.41     23.85 o
   2   2   0    18810.90    19800.30    227.51 o
   3   2   0     3405.55     3880.20     37.30 o
   4   2   0     1511.00     1638.50     11.46 o
   5   2   0     2389.89     2438.99     17.64 o
   6   2   0     2582.59     2619.24     18.83 o
   7   2   0     1530.19     1530.83     13.35 o
   8   2   0      474.97      451.44      4.35 o
   9   2   0      162.27      143.89      2.16 o
  10   2   0       34.84       34.38      1.21 o
  11   2   0        3.95        2.70      0.80 o
  12   2   0      184.60      219.06      3.44 o
  13   2   0       13.17        8.80      1.67 o
  14   2   0       15.59       15.51      1.77 o
  15   2   0       10.83       10.73      1.92 o
  16   2   0        7.64       10.69      3.23 o
   1   3   0       61.53       44.85      0.75 o
   2   3   0      608.93      569.91      4.50 o
   3   3   0     5573.27     5990.21     61.35 o
   4   3   0       14.00       13.82      0.76 o
   5   3   0      379.66      408.80      3.19 o
   6   3   0      163.08      142.47      1.95 o
   7   3   0      355.30      352.65      3.40 o
   8   3   0      150.74      147.01      2.67 o
   9   3   0       19.14       19.19      0.97 o
  10   3   0       53.45       37.49      1.58 o
  11   3   0        0.83        0.96      1.06 o
  12   3   0       13.46       14.31      1.42 o
  13   3   0        0.22       -1.27      1.27 o
  14   3   0        1.36        0.70      1.46 o
  15   3   0        0.00       -1.04      1.53 o
   0   4   0       12.31       23.77      0.69 o
   1   4   0       89.15      116.05      1.22 o
   2   4   0      313.65      347.12      3.08 o
   3   4   0       28.42       42.02      0.95 o
   4   4   0      670.49      658.33      5.17 o
   5   4   0      536.86      483.27      4.51 o
   6   4   0     2844.91     2889.68     22.79 o
   7   4   0      648.02      711.07      5.85 o
   8   4   0       71.42       71.99      1.46 o
   9   4   0      573.61      534.70      5.69 o
  10   4   0        1.97        1.24      0.88 o
  11   4   0       29.65       35.07      1.74 o
  12   4   0       33.29       27.57      1.52 o
  13   4   0       25.66       25.94      1.73 o
  14   4   0       14.69       16.98      1.61 o
  15   4   0        6.29        6.75      2.38 o
   1   5   0      293.93      372.13      3.63 o
   2   5   0      175.98      165.61      1.81 o
   3   5   0       78.22       91.54      1.75 o
   4   5   0      171.07      170.89      2.05 o
   5   5   0      630.32      633.45      5.17 o
   6   5   0      148.85      130.55      1.69 o
   7   5   0        1.56        3.75      0.79 o
   8   5   0        0.70        0.25      0.71 o
   9   5   0       42.90       41.95      1.75 o
  10   5   0        8.51        6.99      0.86 o
  11   5   0       54.41       51.22      1.66 o
  12   5   0        0.58       -0.33      1.01 o
  13   5   0        0.07        2.40      1.20 o
  14   5   0        0.40       -0.54      1.47 o
  15   5   0        0.19       -1.10      1.72 o
   0   6   0     1212.36     1312.01     15.60 o
   1   6   0      765.36      708.72      6.84 o
   2   6   0      674.87      631.77      5.57 o
   3   6   0      181.02      161.74      1.76 o
   4   6   0      239.06      213.52      2.39 o
   5   6   0      141.39      124.74      1.62 o
   6   6   0      325.40      309.60      3.38 o
   7   6   0        6.34        8.38      0.77 o
   8   6   0      192.54      187.63      2.75 o
   9   6   0      160.95      154.90      2.54 o
  10   6   0       77.52       89.84      2.94 o
  11   6   0       52.33       59.40      2.14 o
  12   6   0       49.62       52.09      2.59 o
  13   6   0       38.65       37.12      2.47 o
  14   6   0        3.19        3.82      2.05 o
   1   7   0      264.23      265.06      2.55 o
   2   7   0      178.75      195.37      1.84 o
   3   7   0      148.21      174.23      2.10 o
   4   7   0       57.30       57.66      1.36 o
   5   7   0      139.81      135.24      1.75 o
   6   7   0      423.36      387.33      4.00 o
   7   7   0       31.68       30.03      0.98 o
   8   7   0       11.15       11.64      0.91 o
   9   7   0        9.98        7.89      0.94 o
  10   7   0       10.39        9.37      1.07 o
  11   7   0        0.96        1.78      1.03 o
  12   7   0        0.21        2.48      1.14 o
  13   7   0        2.35        2.95      1.79 o
  14   7   0        0.39       -1.36      1.36 o
   0   8   0      796.05      817.52      9.95 o
   1   8   0     1050.76     1040.48      8.57 o
   2   8   0      632.20      563.01      4.87 o
   3   8   0      817.51      785.04      7.54 o
   4   8   0      490.38      479.17      4.62 o
   5   8   0      368.36      366.49      4.20 o
   6   8   0       16.76       13.82      0.70 o
   7   8   0       48.94       41.41      1.52 o
   8   8   0       82.32       90.54      2.02 o
   9   8   0       23.55       26.07      1.11 o
  10   8   0        9.11        9.35      1.39 o
  11   8   0        9.69        9.63      1.63 o
  12   8   0       10.89        9.94      1.59 o
  13   8   0        2.49        2.61      2.72 o
   1   9   0       21.64       15.71      0.65 o
   2   9   0        8.26       12.94      0.61 o
   3   9   0       10.50        6.35      0.88 o
   4   9   0       41.74       51.54      2.47 o
   5   9   0       25.56       28.39      1.19 o
   6   9   0        9.43        4.36      0.79 o
   7   9   0       46.46       47.75      1.64 o
   8   9   0       89.46       95.33      2.46 o
   9   9   0        4.83        1.14      1.21 o
  10   9   0        4.39        1.48      1.28 o
  11   9   0        0.09        0.23      1.69 o
  12   9   0        0.17       -1.85      1.87 o
   0  10   0        2.65        0.52      1.15 o
   1  10   0       16.49       17.35      1.03 o
   2  10   0       64.44       85.22      2.01 o
   3  10   0       90.44       92.27      3.10 o
   4  10   0      186.57      172.73      2.86 o
   5  10   0       81.44       80.71      2.62 o
   6  10   0       35.14       35.90      1.47 o
   7  10   0       73.58       84.74      2.09 o
   8  10   0       78.10       88.83      2.79 o
   9  10   0       32.46       41.99      2.13 o
  10  10   0       15.01       17.89      2.00 o
  11  10   0       17.13       17.79      2.34 o
   1  11   0        1.87        1.74      0.71 o
   2  11   0        0.10       -1.09      1.09 o
   3  11   0        1.35        0.96      1.01 o
   4  11   0        0.01        2.62      1.14 o
   5  11   0        7.05        8.15      1.07 o
   6  11   0        6.04        7.21      1.09 o
   7  11   0        2.86        1.06      0.90 o
   8  11   0        0.00       -1.07      1.07 o
   9  11   0        0.09       -1.42      1.42 o
  10  11   0        0.43        0.81      1.75 o
   0  12   0       47.63       25.86      1.75 o
   1  12   0       55.70       56.94      2.78 o
   2  12   0       71.14       93.44      3.25 o
   3  12   0       31.47       32.44      1.83 o
   4  12   0       20.85       17.04      1.32 o
   5  12   0        2.23       -0.58      1.14 o
   6  12   0        0.65       -1.02      1.15 o
   7  12   0        0.30       -0.97      0.97 o
   8  12   0        3.86        2.30      1.90 o
   9  12   0        3.74        5.94      2.36 o
   1  13   0        0.86        0.07      1.21 o
   2  13   0        6.73        5.63      1.20 o
   3  13   0        8.22        3.17      1.46 o
   4  13   0        3.77        3.90      1.26 o
   5  13   0        0.27       -0.48      1.89 o
   6  13   0        0.17       -1.20      1.20 o
   7  13   0        0.77       -0.51      1.24 o
   0  14   0       11.16        9.63      2.98 o
   1  14   0       16.45       18.95      1.64 o
   2  14   0       19.06       22.09      1.98 o
   3  14   0       17.28       16.59      2.06 o
   4  14   0       11.34       11.22      2.33 o
 -16   1   1       22.21       29.37      2.89 o
 -15   1   1        2.46        1.16      1.32 o
 -14   1   1       16.85       19.14      2.12 o
 -13   1   1      219.74      263.10      4.39 o
 -12   1   1        1.76        0.94      0.95 o
 -11   1   1        2.91        1.20      0.77 o
 -10   1   1      180.88      177.56      2.66 o
  -9   1   1      473.86      453.67      5.92 o
  -8   1   1      267.30      305.47      3.93 o
  -7   1   1       21.24       33.74      0.79 o
  -6   1   1        3.54        0.86      0.42 o
  -5   1   1       16.72       37.56      0.73 o
  -4   1   1       85.12       81.02      1.28 o
  -3   1   1     1802.01     1961.89     15.96 o
  -2   1   1     2408.50     2799.17     25.84 o
  -1   1   1     6065.21     6421.00     71.42 o
   0   1   1     3071.47     3612.83     26.35 o
   1   1   1     2717.65     2911.25     35.65 o
   2   1   1    15104.14    16124.70    183.39 o
   3   1   1     2594.29     2794.22     21.07 o
   4   1   1     2484.11     2595.58     18.78 o
   5   1   1     1125.30     1029.34      8.77 o
   6   1   1      915.84      865.11      7.88 o
   7   1   1      901.79      845.82      7.63 o
   8   1   1      595.13      546.71      5.74 o
   9   1   1        0.96        0.10      0.48 o
  10   1   1       30.02       22.61      1.06 o
  11   1   1       59.99       70.25      2.48 o
  12   1   1      187.07      214.41      3.30 o
  13   1   1        6.35        2.23      1.10 o
  14   1   1       36.18       39.51      2.52 o
  15   1   1        8.31        8.45      2.64 o
 -16   2   1        1.03        2.23      1.50 o
 -15   2   1       20.97       19.24      1.91 o
 -14   2   1        1.49        1.58      1.44 o
 -13   2   1       75.30       88.87      3.24 o
 -12   2   1        4.07        3.80      1.21 o
 -11   2   1        6.68        7.74      0.81 o
 -10   2   1        9.89        7.65      0.64 o
  -9   2   1        5.36        2.15      0.61 o
  -8   2   1      166.70      151.82      1.88 o
  -7   2   1       27.68       26.27      0.77 o
  -6   2   1       42.10       54.17      0.99 o
  -5   2   1     1503.24     1696.68     11.94 o
  -4   2   1     1184.06     1347.64      9.06 o
  -3   2   1      219.56      230.19      1.95 o
  -2   2   1     1166.20     1031.93      8.35 o
  -1   2   1     6085.35     6701.16     51.26 o
   0   2   1       90.85      100.49      1.01 o
   1   2   1    12850.95    13469.58     90.66 o
   2   2   1       37.46       57.91      1.20 o
   3   2   1     1093.95     1195.10      8.69 o
   4   2   1     4145.62     4411.92     48.07 o
   5   2   1      451.92      453.20      4.09 o
   6   2   1      551.79      586.54      5.61 o
   7   2   1      216.20      214.71      2.73 o
   8   2   1      187.68      172.72      2.30 o
   9   2   1       15.10       11.86      0.72 o
  10   2   1       77.60       74.35      1.57 o
  11   2   1       22.86       30.06      1.61 o
  12   2   1        3.88        0.69      1.72 o
  13   2   1        0.76       -1.16      1.19 o
  14   2   1        5.15        0.94      1.55 o
  15   2   1        1.17       -0.80      2.11 o
 -16   3   1        7.06        8.74      2.73 o
 -15   3   1        9.14        8.46      1.70 o
 -14   3   1       40.28       52.93      2.68 o
 -13   3   1       42.68       48.37      2.75 o
 -12   3   1       23.11       22.73      1.47 o
 -11   3   1        7.45        5.11      1.09 o
 -10   3   1      474.44      447.63      5.52 o
  -9   3   1      259.32      245.06      2.85 o
  -8   3   1      328.91      343.71      3.40 o
  -7   3   1     1370.32     1322.95     10.07 o
  -6   3   1     2447.25     2352.93     17.29 o
  -5   3   1      338.85      303.13      2.93 o
  -4   3   1     7585.76     8201.30     58.05 o
  -3   3   1      377.87      418.03      3.22 o
  -2   3   1     6467.09     6679.37     68.39 o
  -1   3   1      331.90      377.59      3.26 o
   0   3   1      120.60      174.49      1.68 o
   1   3   1     2652.38     2896.92     19.67 o
   2   3   1      996.20      798.79      6.00 o
   3   3   1      425.85      454.10      3.75 o
   4   3   1        1.30        4.20      0.44 o
   5   3   1     1116.72     1016.56      7.73 o
   6   3   1      891.54      855.34      7.95 o
   7   3   1      542.65      542.98      4.69 o
   8   3   1      447.81      454.01      4.72 o
   9   3   1      385.07      366.11      4.21 o
  10   3   1       24.18       23.22      1.28 o
  11   3   1      158.54      170.04      4.84 o
  12   3   1       16.56       13.82      1.26 o
  13   3   1       29.43       30.51      1.93 o
  14   3   1        5.11        3.64      1.29 o
  15   3   1        4.16        4.80      1.97 o
 -15   4   1        1.18       -0.78      1.26 o
 -14   4   1        0.12        0.48      1.25 o
 -13   4   1        0.00       -0.94      1.11 o
 -12   4   1       49.81       40.94      2.10 o
 -11   4   1       34.94       31.36      1.72 o
 -10   4   1       10.38       12.97      0.91 o
  -9   4   1        0.00       -0.21      0.74 o
  -8   4   1        6.82        5.31      0.71 o
  -7   4   1        0.88        3.66      2.66 o
  -6   4   1      882.42      915.16      7.08 o
  -5   4   1      144.65      130.42      1.78 o
  -4   4   1      825.60      847.29      7.18 o
  -3   4   1       35.35       33.31      0.74 o
  -2   4   1     4702.00     5242.69     42.35 o
  -1   4   1      367.94      345.19      3.38 o
   0   4   1     1463.85     1521.31     13.04 o
   1   4   1       52.87       42.39      0.64 o
   2   4   1      632.68      701.61      5.24 o
   3   4   1      707.45      839.87      6.93 o
   4   4   1      225.83      252.78      2.24 o
   5   4   1       88.40       74.60      1.51 o
   6   4   1       95.98       94.77      1.87 o
   7   4   1      283.42      278.67      3.14 o
   8   4   1       59.14       63.58      1.64 o
   9   4   1       66.79       54.47      1.68 o
  10   4   1       18.13       11.39      1.06 o
  11   4   1       70.89       79.38      2.55 o
  12   4   1        1.26       -0.81      1.08 o
  13   4   1        0.19        0.05      1.34 o
  14   4   1        0.90        0.08      1.47 o
  15   4   1        0.60       -0.10      1.76 o
 -15   5   1        2.59        1.09      1.26 o
 -14   5   1       19.09       21.92      2.15 o
 -13   5   1       32.67       32.51      1.87 o
 -12   5   1       14.60       15.24      1.48 o
 -11   5   1       56.00       54.75      1.91 o
 -10   5   1      213.20      202.16      3.21 o
  -9   5   1      279.68      275.79      3.46 o
  -8   5   1       13.19       16.52      0.89 o
  -7   5   1     1052.94     1058.31     10.14 o
  -6   5   1      305.06      269.76      2.64 o
  -5   5   1     1823.87     1851.64     14.07 o
  -4   5   1     1790.93     1942.60     15.34 o
  -3   5   1     3516.70     3890.11     33.05 o
  -2   5   1     2763.24     2772.11     23.76 o
  -1   5   1     1607.52     1591.43     14.54 o
   0   5   1      380.06      360.20      3.67 o
   1   5   1      448.12      384.11      3.27 o
   2   5   1      153.25      128.16      1.33 o
   3   5   1       10.28       25.59      1.15 o
   4   5   1       17.30       19.00      0.63 o
   5   5   1      337.26      300.36      2.88 o
   6   5   1      500.29      460.50      4.41 o
   7   5   1       44.73       50.24      1.13 o
   8   5   1      958.05      909.69     12.77 o
   9   5   1      107.94      104.74      2.11 o
  10   5   1       87.30       94.52      2.60 o
  11   5   1       13.39       11.87      1.44 o
  12   5   1       64.14       71.63      4.01 o
  13   5   1       17.52       19.29      1.38 o
  14   5   1        8.02        7.22      1.94 o
 -15   6   1        0.22       -0.27      1.57 o
 -14   6   1        8.98        9.02      1.89 o
 -13   6   1        0.01        2.35      1.30 o
 -12   6   1        0.65       -1.06      1.06 o
 -11   6   1        0.42       -0.72      1.20 o
 -10   6   1       37.42       38.38      1.39 o
  -9   6   1       26.69       32.18      1.22 o
  -8   6   1       28.62       22.95      1.35 o
  -7   6   1        3.34        2.48      0.60 o
  -6   6   1      152.03      128.20      2.08 o
  -5   6   1      125.06      123.45      1.75 o
  -4   6   1        0.19       -0.32      0.32 o
  -3   6   1       12.37       13.81      0.53 o
  -2   6   1        0.05       -0.40      0.40 o
  -1   6   1       75.60      122.60      1.51 o
   0   6   1     1590.83     1838.52     14.80 o
   1   6   1     1389.09     1362.04     11.31 o
   2   6   1      926.80      980.90      8.05 o
   3   6   1       12.37       11.35      0.52 o
   4   6   1        6.92       13.86      0.78 o
   5   6   1      325.98      348.05      3.55 o
   6   6   1        0.14       -0.65      0.65 o
   7   6   1       16.47       11.34      0.70 o
   8   6   1        0.51        2.74      0.71 o
   9   6   1       48.40       51.42      1.81 o
  10   6   1       19.00       13.73      1.19 o
  11   6   1       13.88       13.67      1.16 o
  12   6   1        4.96        7.25      1.20 o
  13   6   1        0.97        1.97      1.23 o
  14   6   1        0.05       -1.38      1.69 o
 -14   7   1        2.70        1.19      1.39 o
 -13   7   1        8.70       11.04      1.32 o
 -12   7   1        9.32        9.88      1.25 o
 -11   7   1       37.59       40.41      2.66 o
 -10   7   1      102.34       98.13      3.07 o
  -9   7   1       59.59       62.67      2.57 o
  -8   7   1      101.93      107.65      2.40 o
  -7   7   1       23.38       22.07      1.06 o
  -6   7   1       17.17       20.47      0.84 o
  -5   7   1      107.78      109.26      1.51 o
  -4   7   1       63.39       60.91      1.07 o
  -3   7   1       31.57       21.52      0.75 o
  -2   7   1       77.61       55.60      1.12 o
  -1   7   1      401.11      396.55      4.12 o
   0   7   1     1239.36     1301.86     10.73 o
   1   7   1      824.62      815.30      6.52 o
   2   7   1     1242.72     1293.52     10.54 o
   3   7   1      808.64      827.93      7.05 o
   4   7   1      313.79      311.46      3.22 o
   5   7   1      363.78      355.38      3.69 o
   6   7   1       29.89       27.73      1.18 o
   7   7   1       77.12       71.76      1.67 o
   8   7   1       98.15      102.57      2.19 o
   9   7   1       60.32       57.69      2.55 o
  10   7   1       24.34       21.71      1.36 o
  11   7   1       22.72       24.02      1.36 o
  12   7   1       47.33       50.42      2.45 o
  13   7   1       18.03       20.67      2.56 o
 -13   8   1        0.04        2.64      1.81 o
 -12   8   1        0.79        3.05      1.38 o
 -11   8   1       16.78       16.97      1.62 o
 -10   8   1       14.03       16.09      1.94 o
  -9   8   1        6.90        8.93      1.06 o
  -8   8   1       37.16       35.55      1.75 o
  -7   8   1        0.67        0.63      0.83 o
  -6   8   1       29.41       23.41      0.86 o
  -5   8   1        2.80        4.50      0.59 o
  -4   8   1        5.39        3.93      0.57 o
  -3   8   1       38.60       27.44      1.40 o
  -2   8   1       16.17       11.31      0.76 o
  -1   8   1        0.78        0.29      1.07 o
   0   8   1       65.68       49.76      1.72 o
   1   8   1        7.63        2.73      0.55 o
   2   8   1       11.78        5.07      0.49 o
   3   8   1        2.35        4.69      0.59 o
   4   8   1       70.77       80.58      1.67 o
   5   8   1       91.42       95.82      1.76 o
   6   8   1        5.71        6.94      0.73 o
   7   8   1        0.74        0.67      0.91 o
   8   8   1       34.62       34.24      1.45 o
   9   8   1        3.12        0.27      1.47 o
  10   8   1        0.63       -1.30      1.30 o
  11   8   1        0.78       -0.41      1.09 o
  12   8   1        0.98        0.53      1.31 o
  13   8   1        0.01        0.39      1.86 o
 -13   9   1        3.67        4.10      2.46 o
 -12   9   1       11.22       13.60      2.61 o
 -11   9   1       13.37       15.82      2.09 o
 -10   9   1        7.73       10.00      1.21 o
  -9   9   1        2.89        3.01      1.10 o
  -8   9   1       18.33       16.66      1.37 o
  -7   9   1        1.41       -0.73      0.94 o
  -6   9   1       51.82       53.55      2.12 o
  -5   9   1      170.49      171.47      3.05 o
  -4   9   1      272.07      254.52      3.31 o
  -3   9   1       51.11       40.98      1.61 o
  -2   9   1       68.56       60.48      1.93 o
  -1   9   1       70.50       74.52      1.43 o
   0   9   1       89.49       83.54      1.39 o
   1   9   1       60.65       55.63      1.25 o
   2   9   1      123.55      124.93      1.73 o
   3   9   1      203.22      211.09      3.42 o
   4   9   1      332.38      339.74      3.92 o
   5   9   1       75.19       81.95      1.58 o
   6   9   1       29.80       24.81      0.92 o
   7   9   1       88.17       84.02      1.92 o
   8   9   1       88.80       97.07      2.18 o
   9   9   1       38.18       42.66      2.13 o
  10   9   1       14.77       16.46      1.37 o
  11   9   1       10.67        9.20      1.50 o
  12   9   1        1.69        1.52      1.69 o
 -12  10   1        1.65        2.75      2.43 o
 -11  10   1        0.41        0.83      1.45 o
 -10  10   1        1.12       -1.34      1.34 o
  -9  10   1        3.82        5.96      1.33 o
  -8  10   1        1.96        0.96      1.00 o
  -7  10   1        1.97       -0.92      0.92 o
  -6  10   1        0.09       -0.88      0.88 o
  -5  10   1        5.55        3.89      1.01 o
  -4  10   1       19.98       26.09      1.63 o
  -3  10   1        6.48        9.19      1.49 o
  -2  10   1        3.74        0.66      0.72 o
  -1  10   1        0.09       -0.46      0.46 o
   0  10   1        1.22        1.46      0.81 o
   1  10   1        1.56        5.79      0.85 o
   2  10   1        4.88        3.28      0.72 o
   3  10   1       19.44       23.28      1.47 o
   4  10   1       48.16       57.31      1.94 o
   5  10   1       18.51       18.12      1.31 o
   6  10   1        8.56        4.98      0.95 o
   7  10   1        0.17       -0.18      0.86 o
   8  10   1        0.09        1.05      0.88 o
   9  10   1        0.02       -0.46      1.37 o
  10  10   1        0.03       -1.01      1.76 o
  11  10   1        0.79       -1.59      2.16 o
 -10  11   1        7.41       15.48      1.70 o
  -9  11   1       24.89       25.28      1.72 o
  -8  11   1       21.01       16.83      1.23 o
  -7  11   1       41.75       47.68      1.94 o
  -6  11   1       69.46       76.60      2.64 o
  -5  11   1      168.39      163.65      3.76 o
  -4  11   1       83.40       83.83      2.15 o
  -3  11   1       39.35       39.67      1.55 o
  -2  11   1       23.95       29.98      1.59 o
  -1  11   1       29.28       28.68      1.59 o
   0  11   1        9.41        5.47      1.19 o
   1  11   1       61.19       64.46      3.08 o
   2  11   1       69.65       73.60      2.18 o
   3  11   1      144.54      135.39      3.19 o
   4  11   1      135.87      135.54      4.66 o
   5  11   1       25.33       31.18      2.71 o
   6  11   1       22.98       27.97      1.54 o
   7  11   1       14.89       12.34      1.66 o
   8  11   1       13.66       10.60      1.31 o
   9  11   1        6.70        6.46      1.42 o
  10  11   1       10.02       12.44      3.41 o
  -9  12   1        0.89        0.58      1.25 o
  -8  12   1        0.00       -0.87      0.87 o
  -7  12   1        0.01       -1.12      1.12 o
  -6  12   1        1.16       -0.09      0.87 o
  -5  12   1        0.21       -0.62      0.84 o
  -4  12   1        0.00       -1.21      1.21 o
  -3  12   1        0.56       -0.14      1.42 o
  -2  12   1        0.37       -0.98      1.23 o
  -1  12   1        2.24       -0.42      1.37 o
   0  12   1        7.43        5.47      1.21 o
   1  12   1       12.02       10.28      1.38 o
   2  12   1        3.86        3.26      1.23 o
   3  12   1        5.80        6.15      1.15 o
   4  12   1        7.75        8.01      0.97 o
   5  12   1        0.47       -0.02      0.95 o
   6  12   1        3.51        2.13      1.45 o
   7  12   1        0.06       -1.21      1.21 o
   8  12   1        1.24       -1.47      1.55 o
  -7  13   1        0.86       -0.27      1.59 o
  -6  13   1        9.43       12.99      1.54 o
  -5  13   1       14.40       15.25      1.38 o
  -4  13   1       11.40       10.19      1.29 o
  -3  13   1       12.08        9.95      1.12 o
  -2  13   1       31.71       29.21      2.09 o
  -1  13   1       39.30       41.59      1.97 o
   0  13   1       37.72       44.55      3.10 o
   1  13   1       47.30       53.58      2.82 o
   2  13   1       47.43       53.73      4.81 o
   3  13   1       44.49       51.97      4.10 o
   4  13   1       27.28       31.54      2.05 o
   5  13   1        7.15        7.69      1.26 o
   6  13   1        3.58        0.62      1.57 o
  -4  14   1        1.25        3.36      2.28 o
  -3  14   1        4.49        4.68      1.27 o
  -2  14   1        3.28        2.30      1.57 o
  -1  14   1        1.26        0.81      1.44 o
   0  14   1        2.02       -0.20      1.06 o
   1  14   1        2.57        1.06      1.43 o
   2  14   1        0.13        0.80      1.56 o
   3  14   1        0.00        0.93      1.88 o
 -16   0   2       23.45       26.67      4.03 o
 -15   0   2        0.07       -1.90      1.90 o
 -14   0   2      231.58      253.66     11.49 o
 -13   0   2       28.80       39.28      2.40 o
 -12   0   2       36.42       37.77      1.72 o
 -11   0   2       57.52       53.11      2.45 o
 -10   0   2      224.99      183.51      4.86 o
  -9   0   2      758.18      691.00     16.01 o
  -8   0   2     1727.78     1789.28     21.92 o
  -7   0   2      309.04      290.74      4.62 o
  -6   0   2      396.92      352.37      6.14 o
  -5   0   2      415.46      458.15      5.65 o
  -4   0   2     2506.27     2494.43     23.94 o
  -3   0   2     3018.41     3318.24     33.02 o
  -2   0   2     9822.18    10518.09    238.32 o
  -1   0   2    13351.67    15051.57    134.49 o
   0   0   2     3906.76     4204.80     44.44 o
   1   0   2      172.41      162.04      1.90 o
   2   0   2     6694.66     6847.10     78.38 o
   3   0   2     8600.55     8683.34     89.85 o
   4   0   2    14596.89    15244.19    157.56 o
   5   0   2     7840.37     8053.46     77.81 o
   6   0   2      304.87      261.84      6.75 o
   7   0   2     1823.13     1760.49     21.14 o
   8   0   2       48.41       48.46      3.48 o
   9   0   2       30.02       26.22      2.44 o
  10   0   2       14.07       10.17      1.26 o
  11   0   2       76.89       95.01      3.70 o
  12   0   2        1.65       -2.62      2.62 o
  13   0   2        7.35        7.05      1.69 o
  14   0   2        4.41        3.25      2.23 o
  15   0   2        1.78        0.03      3.12 o
 -16   1   2        4.22        2.37      2.68 o
 -15   1   2        0.07       -1.81      1.81 o
 -14   1   2       13.38       23.45      2.12 o
 -13   1   2       22.17       22.21      1.30 o
 -12   1   2        1.73       -1.01      1.01 o
 -11   1   2        6.04        5.78      0.98 o
 -10   1   2        0.18       -0.56      0.56 o
  -9   1   2       73.41       58.65      2.06 o
  -8   1   2      250.19      226.00      3.80 o
  -7   1   2       49.42       38.52      0.90 o
  -6   1   2       75.16       74.20      1.09 o
  -5   1   2     1239.52     1329.10      9.62 o
  -4   1   2      602.08      646.75      6.68 o
  -3   1   2    13341.33    14194.74    129.90 o
  -2   1   2      570.30      576.30      3.91 o
  -1   1   2     1895.83     2180.48     14.83 o
   0   1   2     2511.19     2781.64     21.21 o
   1   1   2     2157.54     2456.26     17.68 o
   2   1   2     3956.36     4102.71     50.98 o
   3   1   2     1889.45     1940.19     15.03 o
   4   1   2      943.93      953.21      7.39 o
   5   1   2       10.98        9.37      0.52 o
   6   1   2      760.48      761.73      8.27 o
   7   1   2      274.53      229.15      3.45 o
   8   1   2      673.77      648.24      6.20 o
   9   1   2       65.25       57.76      1.56 o
  10   1   2      181.37      190.28      2.48 o
  11   1   2        0.00        4.66      1.04 o
  12   1   2        2.85        0.68      1.30 o
  13   1   2        7.65        7.15      1.28 o
  14   1   2        0.01       -1.57      1.57 o
  15   1   2        1.98       -2.02      2.02 o
 -16   2   2        0.80       -1.76      1.76 o
 -15   2   2       12.94       15.94      1.60 o
 -14   2   2       53.65       64.98      2.57 o
 -13   2   2       67.91       69.18      3.08 o
 -12   2   2        1.96        1.51      0.97 o
 -11   2   2      132.41      120.09      2.33 o
 -10   2   2      162.18      144.51      2.14 o
  -9   2   2      457.68      434.26      4.40 o
  -8   2   2      993.56      929.14      7.10 o
  -7   2   2      878.88      870.04      7.19 o
  -6   2   2       83.57       46.71      0.91 o
  -5   2   2     1054.64     1091.00      8.90 o
  -4   2   2      560.37      635.78      5.38 o
  -3   2   2        2.11       22.36      1.17 o
  -2   2   2    29466.42    30705.21    461.52 o
  -1   2   2    10279.68    11071.59    105.78 o
   0   2   2      257.55      230.88      1.92 o
   1   2   2        5.22        4.29      0.51 o
   2   2   2      535.81      658.59      6.46 o
   3   2   2       18.21       16.92      0.55 o
   4   2   2     1281.02     1330.79      9.87 o
   5   2   2      489.71      511.38      4.37 o
   6   2   2      265.13      235.00      2.90 o
   7   2   2      376.34      338.87      3.89 o
   8   2   2      831.69      809.68      7.98 o
   9   2   2       19.80       12.29      1.02 o
  10   2   2      233.12      221.67      4.81 o
  11   2   2      144.44      155.15      3.31 o
  12   2   2       43.23       41.15      2.28 o
  13   2   2       22.13       17.74      1.52 o
  14   2   2        5.62        4.69      1.80 o
  15   2   2        1.07        0.93      2.09 o
 -16   3   2        0.04       -1.65      1.65 o
 -15   3   2        0.45        1.62      1.17 o
 -14   3   2        1.16        1.42      1.49 o
 -13   3   2       21.07       21.97      1.98 o
 -12   3   2        8.38        4.16      1.20 o
 -11   3   2        5.18        3.69      1.07 o
 -10   3   2        1.07       -0.76      0.76 o
  -9   3   2       24.94       30.11      1.02 o
  -8   3   2        0.12       -0.48      0.48 o
  -7   3   2       81.32       79.78      1.57 o
  -6   3   2      638.55      681.27      5.68 o
  -5   3   2      920.65      988.94      7.78 o
  -4   3   2      713.74      701.95      5.51 o
  -3   3   2        0.42       -0.16      0.23 o
  -2   3   2      366.76      401.03      3.45 o
  -1   3   2      976.02     1145.71     10.65 o
   0   3   2     1664.86     1885.73     14.12 o
   1   3   2       20.34       27.44      0.47 o
   2   3   2       40.18       43.00      0.49 o
   3   3   2      240.86      239.68      1.76 o
   4   3   2     1059.72     1201.33      8.60 o
   5   3   2        2.90        2.47      1.08 o
   6   3   2        0.00       -0.12      0.42 o
   7   3   2       35.29       38.19      1.14 o
   8   3   2        7.88        7.34      0.87 o
   9   3   2      136.38      132.01      2.25 o
  10   3   2        0.91        1.58      0.81 o
  11   3   2       26.88       21.20      1.46 o
  12   3   2        0.18       -1.13      1.13 o
  13   3   2        1.02       -1.04      1.19 o
  14   3   2        1.58       -1.67      1.67 o
  15   3   2        0.03       -1.22      1.90 o
 -16   4   2        1.34        1.08      1.69 o
 -15   4   2       14.03       16.05      1.49 o
 -14   4   2       28.96       27.18      1.88 o
 -13   4   2       17.76       17.78      1.50 o
 -12   4   2        0.31       -0.98      0.98 o
 -11   4   2       33.17       32.46      1.68 o
 -10   4   2       83.28       70.69      2.19 o
  -9   4   2       46.87       36.26      1.43 o
  -8   4   2      304.62      311.25      3.36 o
  -7   4   2      689.02      693.13      5.97 o
  -6   4   2        1.17        2.13      0.45 o
  -5   4   2     1357.55     1270.16      9.91 o
  -4   4   2      110.19      141.82      1.73 o
  -3   4   2      703.14      694.66      6.07 o
  -2   4   2     4403.22     4615.69     37.13 o
  -1   4   2     1915.63     1955.34     17.72 o
   0   4   2      616.75      675.43      5.81 o
   1   4   2       63.24       59.62      0.76 o
   2   4   2      427.50      444.67      3.62 o
   3   4   2      513.72      496.38      4.35 o
   4   4   2     1403.45     1318.14     10.29 o
   5   4   2      502.38      452.36      4.43 o
   6   4   2      159.24      148.41      2.05 o
   7   4   2      147.05      117.11      1.89 o
   8   4   2      253.26      244.37      3.28 o
   9   4   2       55.12       50.10      1.87 o
  10   4   2      130.13      141.60      4.62 o
  11   4   2       83.86       91.49      4.30 o
  12   4   2       37.77       35.99      1.88 o
  13   4   2       39.52       39.66      2.00 o
  14   4   2       10.45        9.42      1.45 o
 -15   5   2        4.74        0.78      1.93 o
 -14   5   2        3.61        5.82      1.39 o
 -13   5   2        0.32       -0.62      1.07 o
 -12   5   2        5.45        3.35      0.94 o
 -11   5   2        1.77       -0.95      0.95 o
 -10   5   2        0.48        1.12      0.82 o
  -9   5   2        5.50        3.94      1.28 o
  -8   5   2       37.08       32.81      1.05 o
  -7   5   2      607.87      620.55      5.84 o
  -6   5   2       75.74       75.00      1.40 o
  -5   5   2      502.48      484.99      3.93 o
  -4   5   2       45.91       30.35      1.51 o
  -3   5   2     1966.38     2219.50     18.22 o
  -2   5   2     2224.13     2529.27     20.42 o
  -1   5   2       15.37       15.45      0.58 o
   0   5   2       29.51       23.93      0.46 o
   1   5   2        1.64        0.45      0.19 o
   2   5   2       38.09       36.88      0.67 o
   3   5   2        0.79       -0.28      0.28 o
   4   5   2       77.42       92.82      1.38 o
   5   5   2        2.96        1.80      0.40 o
   6   5   2      134.11      125.57      2.03 o
   7   5   2      120.80      115.03      2.09 o
   8   5   2        1.42       -0.79      0.79 o
   9   5   2        6.77        6.34      0.96 o
  10   5   2       98.60       88.68      2.18 o
  11   5   2        3.26        2.19      1.18 o
  12   5   2        2.21        2.69      1.44 o
  13   5   2        0.74        0.34      1.37 o
  14   5   2        2.68        0.88      1.32 o
 -15   6   2        0.33       -1.53      1.60 o
 -14   6   2       12.97       14.11      1.79 o
 -13   6   2        2.41        1.34      1.84 o
 -12   6   2        2.37        1.89      1.50 o
 -11   6   2       25.03       23.54      1.48 o
 -10   6   2      181.69      171.68      3.19 o
  -9   6   2      126.08      128.99      2.19 o
  -8   6   2      598.34      608.13      6.15 o
  -7   6   2       24.99       31.88      1.03 o
  -6   6   2      730.63      663.90      6.22 o
  -5   6   2      408.56      379.64      3.66 o
  -4   6   2      208.67      208.26      2.42 o
  -3   6   2      166.15      202.43      2.25 o
  -2   6   2      164.35      154.60      2.32 o
  -1   6   2     2005.02     1972.76     17.25 o
   0   6   2      442.71      377.63      3.24 o
   1   6   2      557.07      503.21      4.43 o
   2   6   2      754.00      735.37      6.02 o
   3   6   2     1136.25     1100.08      9.50 o
   4   6   2      507.42      497.01      4.97 o
   5   6   2      100.90      102.15      1.64 o
   6   6   2        8.93        6.61      0.60 o
   7   6   2      243.65      239.00      5.70 o
   8   6   2        1.90        0.52      0.94 o
   9   6   2       69.11       64.43      1.75 o
  10   6   2       27.36       25.21      1.33 o
  11   6   2       33.14       33.74      1.59 o
  12   6   2       30.78       36.21      1.71 o
  13   6   2       13.67       17.74      1.98 o
  14   6   2        8.21        7.91      1.84 o
 -14   7   2        0.02       -0.30      1.83 o
 -13   7   2        1.47        3.65      1.34 o
 -12   7   2        0.21       -1.11      1.48 o
 -11   7   2       16.29       11.92      1.09 o
 -10   7   2       56.74       57.28      1.97 o
  -9   7   2      110.40      112.48      2.84 o
  -8   7   2       32.47       35.70      1.29 o
  -7   7   2      180.62      155.17      2.42 o
  -6   7   2        3.90        3.73      0.60 o
  -5   7   2       14.73       16.19      1.07 o
  -4   7   2       10.75       19.33      0.85 o
  -3   7   2        0.05       -0.44      0.44 o
  -2   7   2       35.22       50.24      1.18 o
  -1   7   2      165.48      200.48      2.49 o
   0   7   2        7.20       10.05      0.63 o
   1   7   2       43.15       44.42      0.91 o
   2   7   2       19.36       18.97      0.75 o
   3   7   2        7.01        4.08      0.27 o
   4   7   2      220.79      196.92      2.25 o
   5   7   2       11.45        7.49      0.79 o
   6   7   2        0.07       -0.59      0.59 o
   7   7   2       12.87       13.22      0.95 o
   8   7   2        0.15       -0.98      0.98 o
   9   7   2        6.21        3.90      1.06 o
  10   7   2       14.47       13.14      1.15 o
  11   7   2        7.35        8.80      1.27 o
  12   7   2        0.01        0.14      1.41 o
  13   7   2        2.62        3.99      2.36 o
 -14   8   2        9.68       10.74      3.04 o
 -13   8   2       31.53       44.44      3.25 o
 -12   8   2       12.33       12.48      1.33 o
 -11   8   2       49.01       59.51      2.43 o
 -10   8   2       20.01       21.38      1.63 o
  -9   8   2      129.85      137.77      2.43 o
  -8   8   2        2.67        0.96      0.98 o
  -7   8   2        3.47        0.32      0.70 o
  -6   8   2       66.10       72.38      1.53 o
  -5   8   2      357.82      369.45      4.43 o
  -4   8   2      270.70      265.64      4.45 o
  -3   8   2      194.39      179.57      3.31 o
  -2   8   2      286.03      279.38      3.30 o
  -1   8   2      762.06      736.01      6.84 o
   0   8   2      737.75      681.82      5.93 o
   1   8   2      217.11      179.12      2.47 o
   2   8   2      677.62      659.02      5.82 o
   3   8   2      400.70      400.38      3.87 o
   4   8   2      562.13      560.99      5.78 o
   5   8   2        1.88       -0.38      0.89 o
   6   8   2       98.95       93.66      1.75 o
   7   8   2      101.24      111.48      2.21 o
   8   8   2       38.60       40.20      1.61 o
   9   8   2       27.21       23.75      1.21 o
  10   8   2       14.73       11.67      1.31 o
  11   8   2        5.25        7.27      1.09 o
  12   8   2        5.43        7.07      1.56 o
 -13   9   2        3.89        4.33      2.70 o
 -12   9   2        0.94        2.36      1.71 o
 -11   9   2        0.04        0.20      1.38 o
 -10   9   2        2.10        2.85      1.12 o
  -9   9   2       41.28       45.36      2.38 o
  -8   9   2        0.25       -1.08      1.08 o
  -7   9   2        2.47       -0.77      1.32 o
  -6   9   2        0.13       -1.01      1.10 o
  -5   9   2       25.43       23.71      1.34 o
  -4   9   2       59.74       55.29      2.76 o
  -3   9   2       31.66       25.77      1.35 o
  -2   9   2        9.53        8.47      0.98 o
  -1   9   2       38.31       35.34      1.12 o
   0   9   2        7.73        5.61      0.57 o
   1   9   2       19.85       17.80      0.80 o
   2   9   2      110.80      118.88      1.97 o
   3   9   2        0.81        0.98      1.11 o
   4   9   2       49.15       64.37      1.89 o
   5   9   2       30.73       25.10      1.06 o
   6   9   2        6.46        7.57      0.82 o
   7   9   2       15.81       17.43      1.05 o
   8   9   2        1.61        0.13      1.01 o
   9   9   2        1.96        2.14      2.13 o
  10   9   2        2.07        2.72      1.22 o
  11   9   2        0.49        1.36      2.05 o
  12   9   2        0.03       -2.33      4.00 o
 -12  10   2       16.24       18.70      1.89 o
 -11  10   2        3.33        4.08      1.30 o
 -10  10   2       17.99       19.67      1.47 o
  -9  10   2       26.80       20.01      1.45 o
  -8  10   2       13.64       11.53      1.10 o
  -7  10   2       21.64       23.66      1.17 o
  -6  10   2      145.94      155.84      3.75 o
  -5  10   2      350.59      354.06      4.94 o
  -4  10   2      322.85      333.14      5.36 o
  -3  10   2      195.08      195.93      3.51 o
  -2  10   2       63.81       52.72      2.51 o
  -1  10   2       16.57       10.36      0.92 o
   0  10   2       17.59       16.30      1.53 o
   1  10   2       22.10       29.70      1.37 o
   2  10   2        0.49       -0.56      0.87 o
   3  10   2      108.13      103.50      2.04 o
   4  10   2       18.57       16.04      0.98 o
   5  10   2       25.75       27.97      1.41 o
   6  10   2       54.22       60.90      2.21 o
   7  10   2       83.83       89.59      2.59 o
   8  10   2       62.43       72.42      2.61 o
   9  10   2       31.49       39.60      2.38 o
  10  10   2       23.05       23.71      2.24 o
  11  10   2        2.84        2.55      3.41 o
 -11  11   2        0.81        1.78      2.19 o
 -10  11   2        1.18        2.98      1.33 o
  -9  11   2        0.26        0.62      1.05 o
  -8  11   2        0.39       -0.82      0.82 o
  -7  11   2        2.22        1.62      1.00 o
  -6  11   2        0.01       -0.06      1.35 o
  -5  11   2        3.05        3.08      1.21 o
  -4  11   2       14.96        9.95      1.53 o
  -3  11   2        4.80        0.88      1.06 o
  -2  11   2       17.92       14.10      1.14 o
  -1  11   2       36.34       26.95      1.37 o
   0  11   2        5.24        2.00      1.14 o
   1  11   2       10.95        6.34      1.22 o
   2  11   2       79.35       92.81      2.56 o
   3  11   2        6.30        6.24      1.00 o
   4  11   2        0.49       -0.96      1.09 o
   5  11   2        1.45       -0.93      1.06 o
   6  11   2        1.50        1.45      1.11 o
   7  11   2        0.23       -0.05      1.07 o
   8  11   2        1.40        2.48      1.31 o
   9  11   2        3.60        2.57      1.86 o
  -9  12   2       19.19       19.94      1.71 o
  -8  12   2        7.70        7.83      1.61 o
  -7  12   2       10.42       12.73      1.59 o
  -6  12   2       16.96       12.69      1.16 o
  -5  12   2       14.00        8.40      1.42 o
  -4  12   2        8.28        9.52      1.29 o
  -3  12   2        3.58        6.33      1.50 o
  -2  12   2        1.02        0.65      0.99 o
  -1  12   2        0.91        0.80      0.89 o
   0  12   2       39.04       48.16      2.41 o
   1  12   2       55.05       75.34      3.03 o
   2  12   2       58.04       63.83      4.82 o
   3  12   2       88.48       79.72      4.24 o
   4  12   2       44.49       41.24      3.57 o
   5  12   2       29.17       36.44      2.75 o
   6  12   2       26.61       29.57      1.74 o
   7  12   2       23.35       18.68      1.47 o
   8  12   2       15.00       14.87      3.47 o
  -7  13   2        3.27        2.35      1.40 o
  -6  13   2        1.44        0.76      1.26 o
  -5  13   2        0.56       -0.49      1.61 o
  -4  13   2        0.00       -1.88      1.88 o
  -3  13   2        0.72       -0.91      1.63 o
  -2  13   2        0.00       -1.15      1.15 o
  -1  13   2        0.83        1.21      1.50 o
   0  13   2       19.21       17.93      1.72 o
   1  13   2        3.05        0.16      1.39 o
   2  13   2        3.91        3.29      2.21 o
   3  13   2        0.78       -0.19      1.02 o
   4  13   2        0.34        0.90      1.49 o
   5  13   2        0.01       -1.38      1.38 o
   6  13   2        0.10       -1.37      1.37 o
  -4  14   2        8.29        6.98      2.46 o
  -3  14   2        8.79       12.23      1.34 o
  -2  14   2        4.22        5.76      1.44 o
  -1  14   2        6.70        6.81      1.36 o
   0  14   2       16.10       16.33      1.85 o
   1  14   2       20.08       24.10      2.34 o
   2  14   2       18.85       17.73      1.84 o
   3  14   2       15.97       15.45      2.78 o
 -16   1   3        0.13       -2.05      2.05 o
 -15   1   3       50.37       59.11      2.75 o
 -14   1   3       28.69       24.82      1.62 o
 -13   1   3        2.30       -0.63      1.09 o
 -12   1   3       89.44       89.82      1.81 o
 -11   1   3      301.76      292.79      3.36 o
 -10   1   3      248.82      216.80      2.94 o
  -9   1   3      700.50      671.83      5.88 o
  -8   1   3      509.95      467.62      4.18 o
  -7   1   3      106.89      129.21      1.86 o
  -6   1   3      466.46      394.87      3.99 o
  -5   1   3      507.33      472.83      6.01 o
  -4   1   3      749.95      722.38      6.48 o
  -3   1   3        3.69        3.91      0.41 o
  -2   1   3     6076.48     6119.28     40.19 o
  -1   1   3     5880.55     6662.90     51.54 o
   0   1   3     2873.57     3383.90     25.84 o
   1   1   3     1587.70     1595.48     12.27 o
   2   1   3     2755.62     2750.25     21.15 o
   3   1   3      269.07      235.55      2.12 o
   4   1   3     2691.96     2956.14     32.04 o
   5   1   3      695.43      700.18      7.31 o
   6   1   3     1549.17     1591.60     11.62 o
   7   1   3     1056.30     1048.24      8.70 o
   8   1   3       20.67       17.59      0.99 o
   9   1   3      124.10      119.97      2.29 o
  10   1   3      350.51      334.15      4.68 o
  11   1   3      215.24      222.74      3.62 o
  12   1   3       75.06       86.06      2.70 o
  13   1   3        9.57        9.39      1.48 o
  14   1   3        1.85       -0.20      1.39 o
  15   1   3        1.29        1.79      2.21 o
 -16   2   3        0.25       -1.58      1.60 o
 -15   2   3        1.80        2.85      1.26 o
 -14   2   3       21.91       23.08      1.40 o
 -13   2   3        0.93        0.05      1.15 o
 -12   2   3        3.35        0.49      0.84 o
 -11   2   3        3.71        0.82      0.62 o
 -10   2   3       50.57       50.50      1.12 o
  -9   2   3       32.85       32.40      0.92 o
  -8   2   3       20.16       28.41      0.71 o
  -7   2   3       94.77      120.38      1.93 o
  -6   2   3        1.20        1.01      0.62 o
  -5   2   3      757.38      772.28      6.10 o
  -4   2   3     3002.98     3246.53     32.17 o
  -3   2   3     1713.34     2150.33     14.87 o
  -2   2   3        0.78       -0.31      0.31 o
  -1   2   3       15.32       21.41      0.41 o
   0   2   3      120.39      100.04      1.02 o
   1   2   3       34.56       34.17      0.51 o
   2   2   3        0.92        3.47      0.26 o
   3   2   3     1937.01     2107.01     16.04 o
   4   2   3     3668.16     4053.64     30.52 o
   5   2   3        1.70        4.31      0.38 o
   6   2   3      357.96      340.48      3.46 o
   7   2   3        4.38        3.14      0.71 o
   8   2   3      127.60      125.92      2.19 o
   9   2   3        2.79        1.22      0.75 o
  10   2   3       62.35       62.64      2.93 o
  11   2   3       49.37       40.38      1.85 o
  12   2   3       21.14       17.26      1.46 o
  13   2   3       19.69       13.65      1.47 o
  14   2   3        6.77        4.40      1.42 o
 -16   3   3        7.11       10.45      1.67 o
 -15   3   3       21.56       25.62      2.00 o
 -14   3   3       22.57       21.03      1.78 o
 -13   3   3        0.38       -1.26      1.26 o
 -12   3   3       46.24       42.16      1.94 o
 -11   3   3       94.54       92.47      2.49 o
 -10   3   3      170.65      166.04      2.04 o
  -9   3   3      258.82      258.08      2.87 o
  -8   3   3      867.51      834.23      7.07 o
  -7   3   3     1266.02     1177.72      9.50 o
  -6   3   3     1920.37     2056.53     15.66 o
  -5   3   3     6121.88     6863.07     62.93 o
  -4   3   3      343.82      297.00      2.88 o
  -3   3   3     5750.13     5771.70     56.08 o
  -2   3   3     2490.79     2688.85     24.11 o
  -1   3   3       64.65       74.51      0.94 o
   0   3   3       11.97       16.69      0.66 o
   1   3   3      155.59      139.29      1.40 o
   2   3   3      851.51     1027.55      7.51 o
   3   3   3      300.80      363.70      3.05 o
   4   3   3      338.18      302.58      2.34 o
   5   3   3     1498.04     1550.93     11.04 o
   6   3   3      398.11      391.26      4.76 o
   7   3   3      239.79      229.80      3.36 o
   8   3   3        1.03       -0.25      0.68 o
   9   3   3        4.06        1.67      0.97 o
  10   3   3       66.59       63.95      2.27 o
  11   3   3       21.37       23.16      1.37 o
  12   3   3       34.42       31.90      1.62 o
  13   3   3       10.43        8.56      1.41 o
  14   3   3        3.46        0.76      1.70 o
 -16   4   3        0.80       -1.61      1.61 o
 -15   4   3        0.20        2.94      1.64 o
 -14   4   3        1.09        2.03      1.63 o
 -13   4   3        1.74       -0.74      0.93 o
 -12   4   3       47.32       38.99      1.40 o
 -11   4   3       13.09       10.50      0.97 o
 -10   4   3       27.94       24.91      1.35 o
  -9   4   3       13.59        7.40      0.78 o
  -8   4   3        3.13        1.39      0.37 o
  -7   4   3      680.46      695.65      6.05 o
  -6   4   3        1.93        8.83      0.49 o
  -5   4   3      697.72      783.03      6.97 o
  -4   4   3       50.77       47.53      1.22 o
  -3   4   3     1210.65     1320.53     11.16 o
  -2   4   3       74.62       81.54      1.36 o
  -1   4   3      105.34      111.80      1.42 o
   0   4   3      135.67      131.98      1.32 o
   1   4   3       21.65       21.97      0.48 o
   2   4   3       17.77       18.36      0.67 o
   3   4   3      871.21      936.45      7.16 o
   4   4   3       73.62       82.80      1.12 o
   5   4   3       14.42       15.50      0.81 o
   6   4   3      251.14      259.28      2.73 o
   7   4   3        0.53       -0.70      0.70 o
   8   4   3        8.44        4.68      0.98 o
   9   4   3      129.59      126.60      2.88 o
  10   4   3        0.19       -1.03      1.03 o
  11   4   3        0.33       -0.94      0.94 o
  12   4   3        0.45       -1.09      1.09 o
  13   4   3        0.80       -1.11      1.11 o
  14   4   3        2.28        0.46      1.57 o
 -15   5   3       25.48       30.03      2.13 o
 -14   5   3       15.47       15.94      1.47 o
 -13   5   3       14.30       11.80      1.23 o
 -12   5   3       15.18       11.24      1.16 o
 -11   5   3       92.97       84.63      2.42 o
 -10   5   3       65.51       67.15      2.06 o
  -9   5   3      159.56      156.80      2.48 o
  -8   5   3      183.19      177.48      2.28 o
  -7   5   3      373.32      321.66      3.38 o
  -6   5   3     1908.39     1882.95     14.92 o
  -5   5   3      134.59      181.68      1.82 o
  -4   5   3      697.45      666.72      6.28 o
  -3   5   3     1056.11      899.17      8.39 o
  -2   5   3     2210.01     2344.15     20.62 o
  -1   5   3      339.92      368.65      3.86 o
   0   5   3     1596.47     1737.24     13.06 o
   1   5   3      911.22      910.29      7.05 o
   2   5   3      410.49      385.05      3.18 o
   3   5   3      313.54      298.10      2.81 o
   4   5   3      250.53      247.85      2.66 o
   5   5   3      122.93      109.23      1.76 o
   6   5   3      219.58      203.52      2.72 o
   7   5   3        8.02        2.98      0.82 o
   8   5   3        0.75       -0.01      0.75 o
   9   5   3        3.80        2.47      0.89 o
  10   5   3       19.95       18.77      1.22 o
  11   5   3       24.22       21.84      1.50 o
  12   5   3       12.66       11.95      1.24 o
  13   5   3       17.17       21.08      1.66 o
  14   5   3        1.01        0.13      1.37 o
 -15   6   3        0.23        0.32      1.73 o
 -14   6   3        0.39        2.91      1.49 o
 -13   6   3        8.67        9.34      1.10 o
 -12   6   3        7.73        5.67      1.39 o
 -11   6   3       27.64       30.52      1.29 o
 -10   6   3       10.56       10.47      1.04 o
  -9   6   3       59.91       60.31      1.62 o
  -8   6   3      116.00      103.75      2.02 o
  -7   6   3      149.48      128.54      2.00 o
  -6   6   3       10.39       12.55      0.85 o
  -5   6   3      359.38      357.37      3.13 o
  -4   6   3      210.24      188.43      2.14 o
  -3   6   3      112.60      148.34      1.98 o
  -2   6   3        4.99        9.61      0.53 o
  -1   6   3      406.57      413.45      4.22 o
   0   6   3      432.71      385.04      3.46 o
   1   6   3      378.14      381.86      3.28 o
   2   6   3        8.71        5.70      0.54 o
   3   6   3      115.80      120.10      1.52 o
   4   6   3       22.02       23.78      0.89 o
   5   6   3      431.32      431.41      5.11 o
   6   6   3       84.12       92.80      1.96 o
   7   6   3       80.36       70.24      2.10 o
   8   6   3        2.54        0.11      0.88 o
   9   6   3      102.33      100.99      2.51 o
  10   6   3       32.29       27.86      1.19 o
  11   6   3        3.60        4.44      1.20 o
  12   6   3        8.60        6.70      1.50 o
  13   6   3        0.96        0.88      2.23 o
 -14   7   3       31.16       46.54      2.98 o
 -13   7   3       22.29       26.43      1.72 o
 -12   7   3       35.71       45.24      3.02 o
 -11   7   3       13.91       16.89      1.41 o
 -10   7   3       15.07       16.97      0.96 o
  -9   7   3       67.35       69.34      2.24 o
  -8   7   3       58.99       57.41      1.39 o
  -7   7   3       35.89       28.27      1.13 o
  -6   7   3      223.33      221.55      2.65 o
  -5   7   3       17.77       17.89      0.69 o
  -4   7   3       25.51       21.53      0.94 o
  -3   7   3      210.57      198.97      2.46 o
  -2   7   3      676.42      643.75      5.93 o
  -1   7   3      810.84      804.04      7.68 o
   0   7   3      468.31      396.35      3.44 o
   1   7   3      834.97      763.09      6.52 o
   2   7   3      742.72      713.44      6.16 o
   3   7   3      859.64      812.49      8.01 o
   4   7   3      253.30      240.08      3.10 o
   5   7   3       94.11       76.31      1.59 o
   6   7   3      728.62      725.57     11.24 o
   7   7   3      141.02      144.45      2.51 o
   8   7   3       58.26       56.34      2.10 o
   9   7   3       47.92       52.78      1.73 o
  10   7   3       30.67       31.89      1.50 o
  11   7   3       23.27       22.32      1.70 o
  12   7   3        8.47        8.88      1.98 o
  13   7   3        2.21        4.86      2.02 o
 -14   8   3        8.11       12.24      2.29 o
 -13   8   3        7.12        6.90      1.88 o
 -12   8   3        5.39       11.33      1.51 o
 -11   8   3       71.75       85.50      4.47 o
 -10   8   3        1.81        5.21      1.22 o
  -9   8   3       39.45       33.75      1.67 o
  -8   8   3        0.00       -1.02      1.02 o
  -7   8   3       70.65       64.07      2.66 o
  -6   8   3      148.97      149.57      2.25 o
  -5   8   3      188.96      169.67      2.93 o
  -4   8   3       22.36       24.09      1.28 o
  -3   8   3        1.08       -0.80      0.80 o
  -2   8   3       25.21       30.77      1.12 o
  -1   8   3      208.26      204.76      3.09 o
   0   8   3      232.39      185.94      2.01 o
   1   8   3       58.84       49.38      0.97 o
   2   8   3        0.70       -0.66      0.66 o
   3   8   3      384.51      392.15      4.69 o
   4   8   3       30.06       31.51      2.25 o
   5   8   3       10.37        4.80      0.80 o
   6   8   3        5.51        8.49      0.81 o
   7   8   3       15.72       10.79      1.10 o
   8   8   3        0.15       -0.87      0.87 o
   9   8   3        5.05        2.00      1.32 o
  10   8   3        2.34        2.38      1.03 o
  11   8   3        8.46        9.38      1.35 o
  12   8   3        0.11        2.08      3.18 o
 -13   9   3       12.47       16.10      2.02 o
 -12   9   3       17.82       14.60      1.98 o
 -11   9   3        5.24       11.24      1.41 o
 -10   9   3       51.61       63.77      3.54 o
  -9   9   3       84.36       95.02      2.86 o
  -8   9   3       45.99       48.67      2.51 o
  -7   9   3      118.11      128.68      2.99 o
  -6   9   3      185.61      195.49      3.04 o
  -5   9   3       62.93       51.99      2.24 o
  -4   9   3       12.40        8.08      1.06 o
  -3   9   3       18.49       21.54      1.07 o
  -2   9   3       34.31       41.25      1.48 o
  -1   9   3      140.53      124.77      2.60 o
   0   9   3      164.50      130.61      2.23 o
   1   9   3      240.28      226.57      3.46 o
   2   9   3      284.97      268.00      3.86 o
   3   9   3      474.38      461.48      6.18 o
   4   9   3       26.82       18.13      1.34 o
   5   9   3       65.97       63.65      1.55 o
   6   9   3      147.61      159.13      2.98 o
   7   9   3       85.17       91.73      2.52 o
   8   9   3       31.41       33.20      2.81 o
   9   9   3       41.80       49.82      2.56 o
  10   9   3       17.36       17.89      1.44 o
  11   9   3       11.14       12.45      2.71 o
 -12  10   3        2.54        5.87      1.89 o
 -11  10   3        8.06        9.02      1.61 o
 -10  10   3        0.94        1.16      1.22 o
  -9  10   3        2.28        2.20      1.19 o
  -8  10   3        0.13       -0.74      0.80 o
  -7  10   3        4.99        4.61      1.09 o
  -6  10   3        2.95        1.61      0.94 o
  -5  10   3        1.30        1.14      1.25 o
  -4  10   3       14.07       12.59      1.67 o
  -3  10   3       12.15        5.09      1.17 o
  -2  10   3       73.47       57.25      2.27 o
  -1  10   3       87.38       82.19      1.99 o
   0  10   3      150.34      146.97      2.42 o
   1  10   3        2.60       -1.19      1.19 o
   2  10   3       13.87        9.36      1.01 o
   3  10   3       60.14       70.55      2.07 o
   4  10   3        1.50       -0.92      0.92 o
   5  10   3        6.15        6.53      1.02 o
   6  10   3       18.21       20.16      1.34 o
   7  10   3        2.41        2.59      1.45 o
   8  10   3        0.36        2.79      1.82 o
   9  10   3        0.07        0.06      1.91 o
  10  10   3        0.96        0.86      1.46 o
 -11  11   3        7.98       11.72      2.49 o
 -10  11   3       16.61       14.95      1.50 o
  -9  11   3       10.17       10.07      1.17 o
  -8  11   3       31.49       40.76      2.35 o
  -7  11   3       59.61       73.54      3.30 o
  -6  11   3       93.50       94.88      2.99 o
  -5  11   3       88.25       88.70      2.71 o
  -4  11   3      129.96      138.05      3.65 o
  -3  11   3      162.95      184.65      3.34 o
  -2  11   3       67.52       63.03      2.40 o
  -1  11   3       54.95       37.07      1.61 o
   0  11   3      107.91      116.45      4.10 o
   1  11   3        0.84        0.99      1.20 o
   2  11   3       17.55       17.57      1.08 o
   3  11   3        0.24       -1.26      1.26 o
   4  11   3        1.19       -0.99      0.99 o
   5  11   3        1.60        2.57      1.32 o
   6  11   3       12.03        9.91      1.49 o
   7  11   3       29.40       25.42      1.61 o
   8  11   3       26.72       36.07      2.31 o
   9  11   3       22.63       30.12      3.58 o
  -9  12   3        0.77       -0.57      2.08 o
  -8  12   3        4.33        7.39      1.77 o
  -7  12   3        1.88        2.02      1.12 o
  -6  12   3        2.36        0.40      1.37 o
  -5  12   3        0.77        0.27      1.27 o
  -4  12   3        3.06       -0.02      1.78 o
  -3  12   3        5.08        2.66      1.33 o
  -2  12   3        2.05        1.37      1.36 o
  -1  12   3       15.47       14.13      1.42 o
   0  12   3        1.70        4.26      1.54 o
   1  12   3       11.10        8.20      1.08 o
   2  12   3        1.38        0.41      1.59 o
   3  12   3        2.86        2.03      1.24 o
   4  12   3        0.94       -0.14      1.19 o
   5  12   3        1.03        1.11      1.15 o
   6  12   3        0.04       -1.12      1.53 o
   7  12   3        0.12       -0.93      1.32 o
  -7  13   3       32.78       31.20      2.94 o
  -6  13   3       26.32       26.65      2.49 o
  -5  13   3       19.40       20.09      2.64 o
  -4  13   3       19.94       28.46      3.31 o
  -3  13   3       25.23       33.44      2.19 o
  -2  13   3        4.09        5.60      1.09 o
  -1  13   3       17.01       17.08      1.75 o
   0  13   3       27.77       31.70      2.18 o
   1  13   3       23.43       23.76      1.60 o
   2  13   3       20.99       21.56      1.70 o
   3  13   3       11.79       10.42      1.58 o
   4  13   3        4.70        4.73      1.37 o
   5  13   3        1.91        0.44      1.71 o
  -4  14   3        1.80        4.49      3.81 o
  -3  14   3        5.55        6.87      2.46 o
  -2  14   3       12.65       17.86      1.43 o
  -1  14   3        3.03        6.60      2.10 o
   0  14   3       13.62       22.72      2.42 o
   1  14   3       10.16       11.61      1.72 o
   2  14   3        3.67        5.17      2.35 o
 -17   0   4        0.35       -1.32      3.27 o
 -16   0   4       12.40        6.94      6.92 o
 -15   0   4       37.42       29.40      2.05 o
 -14   0   4       12.05       13.04      2.75 o
 -13   0   4       27.59       22.60      1.46 o
 -12   0   4      187.82      183.12      3.07 o
 -11   0   4      493.56      483.53      9.47 o
 -10   0   4      751.63      720.73      9.99 o
  -9   0   4     3223.45     3388.49     39.89 o
  -8   0   4       66.24       57.95      1.39 o
  -7   0   4      398.26      309.93      6.33 o
  -6   0   4       25.86       28.73      1.03 o
  -5   0   4      139.97      136.62      1.82 o
  -4   0   4       21.09       19.94      0.70 o
  -3   0   4      417.86      452.87      8.45 o
  -2   0   4        8.25        8.34      0.32 o
  -1   0   4     5115.49     5819.31     69.41 o
   0   0   4     6204.02     7074.63     80.64 o
   1   0   4     2406.21     3137.15     32.65 o
   2   0   4     5784.15     6086.86     64.36 o
   3   0   4     3437.68     3893.22     53.02 o
   4   0   4        1.27        0.93      0.52 o
   5   0   4      423.44      517.67      6.19 o
   6   0   4     2278.29     2247.91     23.70 o
   7   0   4        4.81        1.19      0.62 o
   8   0   4        6.74        8.15      1.68 o
   9   0   4       88.78       85.08      2.92 o
  10   0   4      331.27      336.36      6.82 o
  11   0   4      238.70      271.31      5.85 o
  12   0   4       25.93       21.86      2.21 o
  13   0   4       23.62       20.66      2.75 o
  14   0   4       13.89       17.83      3.09 o
 -17   1   4        0.04       -1.95      1.95 o
 -16   1   4        4.57        0.91      1.55 o
 -15   1   4        0.19       -0.28      1.20 o
 -14   1   4        0.03       -1.33      1.33 o
 -13   1   4        1.27       -0.77      0.77 o
 -12   1   4        0.05       -0.58      0.99 o
 -11   1   4       51.95       45.20      1.54 o
 -10   1   4       26.29       20.75      1.06 o
  -9   1   4       80.46       90.67      1.58 o
  -8   1   4      209.53      204.11      2.12 o
  -7   1   4       20.09       19.00      0.64 o
  -6   1   4      388.20      491.57      4.29 o
  -5   1   4       84.55      102.94      1.92 o
  -4   1   4       43.44       47.75      0.77 o
  -3   1   4     2830.59     2999.08     21.27 o
  -2   1   4      658.19      765.58      6.46 o
  -1   1   4      711.25      763.50      6.74 o
   0   1   4        6.11        9.55      0.40 o
   1   1   4      697.71      725.98      5.34 o
   2   1   4      229.53      236.01      2.17 o
   3   1   4     2265.49     2285.12     17.11 o
   4   1   4      206.37      189.22      1.78 o
   5   1   4      480.57      559.10      4.64 o
   6   1   4      114.32      117.61      1.80 o
   7   1   4      307.38      268.76      2.82 o
   8   1   4       64.23       64.02      2.07 o
   9   1   4        1.24        0.38      0.79 o
  10   1   4        1.23        0.98      1.06 o
  11   1   4        0.49        2.33      1.14 o
  12   1   4       10.69        8.62      1.29 o
  13   1   4        5.46        2.76      1.40 o
  14   1   4        4.30        6.83      2.10 o
 -17   2   4        2.70        5.00      7.00 o
 -16   2   4       19.52       20.43      1.69 o
 -15   2   4       30.47       32.38      1.42 o
 -14   2   4        0.68       -0.76      1.16 o
 -13   2   4        0.18       -1.30      1.30 o
 -12   2   4       20.63       20.45      1.47 o
 -11   2   4       17.61       13.56      0.88 o
 -10   2   4      288.42      259.35      2.92 o
  -9   2   4      382.95      370.19      3.73 o
  -8   2   4      677.27      668.12      6.54 o
  -7   2   4      133.79      119.29      1.90 o
  -6   2   4     2567.91     2626.25     18.74 o
  -5   2   4     1748.51     1734.69     12.46 o
  -4   2   4     8242.68     8725.69     61.53 o
  -3   2   4     2698.58     2921.42     21.55 o
  -2   2   4     3293.14     3427.54     22.45 o
  -1   2   4     2208.29     2430.48     17.17 o
   0   2   4      159.04      205.43      1.63 o
   1   2   4        7.25       15.32      0.55 o
   2   2   4     1423.24     1538.31     11.12 o
   3   2   4     5399.41     6289.98     52.04 o
   4   2   4        1.19        5.19      0.51 o
   5   2   4      315.52      285.38      2.89 o
   6   2   4      414.37      405.84      4.09 o
   7   2   4      170.60      175.87      1.99 o
   8   2   4        1.07        0.11      0.74 o
   9   2   4       62.01       62.46      2.04 o
  10   2   4       76.81       71.28      2.55 o
  11   2   4       90.80       95.67      3.16 o
  12   2   4       17.75       15.70      1.29 o
  13   2   4        6.91        3.81      1.29 o
  14   2   4        9.60       10.46      1.72 o
 -16   3   4        0.03        2.75      1.98 o
 -15   3   4        3.24        6.02      1.41 o
 -14   3   4       19.60       18.01      1.66 o
 -13   3   4        0.52       -0.98      0.98 o
 -12   3   4       13.99       12.82      1.06 o
 -11   3   4        0.63       -0.98      0.98 o
 -10   3   4       44.37       47.08      1.17 o
  -9   3   4        1.38       -0.12      0.52 o
  -8   3   4        0.03       -0.22      0.53 o
  -7   3   4        0.77       -0.53      0.73 o
  -6   3   4      184.62      192.01      2.12 o
  -5   3   4       13.76       15.07      0.70 o
  -4   3   4        2.18        0.09      0.48 o
  -3   3   4     4192.48     4577.29     32.37 o
  -2   3   4     3992.17     4739.12     36.22 o
  -1   3   4        0.63       -0.51      0.52 o
   0   3   4      203.09      262.23      2.35 o
   1   3   4      423.88      484.00      3.98 o
   2   3   4      103.53      117.04      1.54 o
   3   3   4     1082.29     1089.86      8.57 o
   4   3   4        0.18        0.07      0.41 o
   5   3   4        6.46        3.96      0.49 o
   6   3   4        0.26       -0.48      0.48 o
   7   3   4        5.55        2.92      0.56 o
   8   3   4      144.09      143.64      2.48 o
   9   3   4        6.00        3.46      0.99 o
  10   3   4       37.93       29.20      1.65 o
  11   3   4        5.87        3.06      1.89 o
  12   3   4        0.11       -1.29      1.29 o
  13   3   4        1.82       -1.19      1.19 o
  14   3   4        4.46        4.72      2.09 o
 -16   4   4       14.57       19.35      1.66 o
 -15   4   4       19.07       22.79      1.64 o
 -14   4   4        3.73        4.76      1.59 o
 -13   4   4       14.48       12.97      1.24 o
 -12   4   4       41.28       36.17      1.91 o
 -11   4   4      119.11      112.24      2.56 o
 -10   4   4      109.06       90.37      2.30 o
  -9   4   4       41.20       41.73      1.02 o
  -8   4   4       18.52       24.05      0.73 o
  -7   4   4      219.84      202.17      2.05 o
  -6   4   4      165.30      140.86      1.89 o
  -5   4   4      598.74      599.31      5.55 o
  -4   4   4     2961.55     3310.76     24.55 o
  -3   4   4     7704.11     8391.71    113.90 o
  -2   4   4     2220.27     2302.54     19.85 o
  -1   4   4     1707.08     1816.73     14.09 o
   0   4   4     4200.03     4845.40     35.46 o
   1   4   4      500.62      426.68      3.60 o
   2   4   4     2730.99     3044.54     23.31 o
   3   4   4      536.19      514.80      4.28 o
   4   4   4     1295.36     1238.78     11.57 o
   5   4   4      610.96      585.63      4.94 o
   6   4   4      552.08      554.54      5.88 o
   7   4   4      426.44      409.60      4.38 o
   8   4   4      277.23      255.47      5.67 o
   9   4   4       71.94       67.48      2.15 o
  10   4   4       25.92       26.91      1.52 o
  11   4   4       16.03       14.39      1.26 o
  12   4   4        5.49        2.46      1.29 o
  13   4   4        0.08       -1.55      1.55 o
  14   4   4        0.24       -0.39      1.81 o
 -16   5   4        0.03        1.62      1.48 o
 -15   5   4        1.38        2.30      2.01 o
 -14   5   4        0.90        0.51      1.47 o
 -13   5   4       10.39        7.05      1.10 o
 -12   5   4       36.92       29.85      1.53 o
 -11   5   4      105.63      106.30      2.95 o
 -10   5   4       15.40       11.78      0.89 o
  -9   5   4        3.18       -0.32      0.79 o
  -8   5   4      181.60      181.93      2.50 o
  -7   5   4        5.66        6.37      0.66 o
  -6   5   4        0.22        1.12      1.00 o
  -5   5   4       10.37        3.90      0.47 o
  -4   5   4      484.33      562.94      5.62 o
  -3   5   4        0.05       -0.38      0.38 o
  -2   5   4       16.57       12.27      0.51 o
  -1   5   4      434.68      445.42      4.08 o
   0   5   4      640.33      649.09      5.56 o
   1   5   4        9.64       11.99      0.42 o
   2   5   4      124.04      126.08      1.42 o
   3   5   4       47.27       42.05      0.75 o
   4   5   4       91.97       75.32      1.00 o
   5   5   4      147.08      155.14      1.86 o
   6   5   4      110.71      117.04      2.07 o
   7   5   4      237.32      214.32      3.45 o
   8   5   4        8.00        4.01      0.94 o
   9   5   4        8.75        9.02      1.22 o
  10   5   4        0.10       -0.95      0.95 o
  11   5   4        0.30       -1.19      1.19 o
  12   5   4        0.34        1.27      1.28 o
  13   5   4        0.02       -1.46      1.46 o
 -15   6   4       18.67       24.14      2.52 o
 -14   6   4       12.41       11.89      1.59 o
 -13   6   4       32.30       38.03      1.90 o
 -12   6   4       77.44       85.61      3.05 o
 -11   6   4      130.43      127.82      2.71 o
 -10   6   4      186.66      185.10      2.62 o
  -9   6   4       12.78       14.14      1.00 o
  -8   6   4        1.31        1.61      0.58 o
  -7   6   4      495.87      468.11      4.68 o
  -6   6   4      166.49      147.96      1.80 o
  -5   6   4       46.79       52.42      0.96 o
  -4   6   4      326.94      334.65      3.58 o
  -3   6   4     1175.63     1134.14     11.71 o
  -2   6   4      418.43      386.69      4.23 o
  -1   6   4      543.82      577.25      5.34 o
   0   6   4      891.92      912.40      7.38 o
   1   6   4     1398.92     1357.48     10.53 o
   2   6   4      817.49      766.64      6.30 o
   3   6   4      358.10      352.48      3.23 o
   4   6   4       18.42       13.67      0.78 o
   5   6   4      252.82      247.59      3.70 o
   6   6   4       45.08       53.01      1.49 o
   7   6   4      128.34      133.10      2.14 o
   8   6   4       97.67       94.19      2.26 o
   9   6   4       17.74       20.25      1.35 o
  10   6   4       35.13       34.50      1.88 o
  11   6   4       22.99       20.40      1.62 o
  12   6   4       24.03       28.74      1.92 o
  13   6   4        1.29       -0.07      1.73 o
 -15   7   4        0.63        1.88      3.46 o
 -14   7   4        0.13        1.90      1.30 o
 -13   7   4        0.11        0.22      1.79 o
 -12   7   4        0.20        1.27      1.39 o
 -11   7   4        0.81        2.10      1.42 o
 -10   7   4       21.96       27.07      2.72 o
  -9   7   4       16.17       15.45      1.39 o
  -8   7   4       11.51        5.92      1.09 o
  -7   7   4      127.31      138.40      2.37 o
  -6   7   4      488.83      430.34      5.05 o
  -5   7   4      477.46      437.46      5.23 o
  -4   7   4      141.50      151.90      2.26 o
  -3   7   4        4.15        5.48      0.43 o
  -2   7   4       45.89       63.97      1.21 o
  -1   7   4        1.54        4.05      0.64 o
   0   7   4      503.34      469.88      4.00 o
   1   7   4        5.70        4.64      0.50 o
   2   7   4        0.76        2.61      0.46 o
   3   7   4        3.88        5.06      0.68 o
   4   7   4       19.29        8.77      0.75 o
   5   7   4       19.82       23.31      1.23 o
   6   7   4        0.30       -0.84      0.84 o
   7   7   4       18.99       17.32      1.13 o
   8   7   4        0.10       -0.82      0.82 o
   9   7   4       10.89        9.15      1.47 o
  10   7   4        1.11        0.76      1.33 o
  11   7   4        3.29        3.14      1.82 o
  12   7   4        0.11       -1.30      1.30 o
 -14   8   4       11.68       14.63      1.94 o
 -13   8   4       22.95       23.95      1.64 o
 -12   8   4       51.97       60.70      2.32 o
 -11   8   4       60.29       74.68      4.06 o
 -10   8   4      207.65      209.38      3.94 o
  -9   8   4       27.04       26.76      1.83 o
  -8   8   4       57.83       56.03      2.23 o
  -7   8   4      275.83      286.43      3.86 o
  -6   8   4      156.44      162.49      2.45 o
  -5   8   4       10.59        7.24      1.40 o
  -4   8   4       25.18       25.88      1.36 o
  -3   8   4       59.07       47.55      1.38 o
  -2   8   4        0.68        0.24      0.69 o
  -1   8   4        0.85        1.37      0.78 o
   0   8   4       47.85       47.93      0.96 o
   1   8   4      202.30      220.58      2.61 o
   2   8   4      511.38      524.70      6.06 o
   3   8   4      169.83      176.80      2.63 o
   4   8   4        9.73        6.97      0.90 o
   5   8   4      129.91      135.57      2.47 o
   6   8   4      132.41      139.69      2.99 o
   7   8   4       68.22       74.58      1.98 o
   8   8   4       50.43       43.38      2.04 o
   9   8   4       13.52       14.47      1.23 o
  10   8   4        7.50        7.85      1.58 o
  11   8   4       20.90       19.94      1.99 o
 -13   9   4        1.41        2.03      1.91 o
 -12   9   4        8.65       10.39      1.42 o
 -11   9   4        4.93        6.40      1.42 o
 -10   9   4        2.06        3.26      1.20 o
  -9   9   4       68.23       61.79      2.05 o
  -8   9   4       72.14       73.48      2.61 o
  -7   9   4       54.15       48.50      2.17 o
  -6   9   4        5.81        1.98      1.14 o
  -5   9   4       13.49       13.00      1.34 o
  -4   9   4       12.06        4.32      1.29 o
  -3   9   4       50.22       51.76      2.11 o
  -2   9   4        6.51        5.48      1.00 o
  -1   9   4        6.75        9.95      0.62 o
   0   9   4        0.48       -0.47      0.47 o
   1   9   4        4.05        5.27      0.77 o
   2   9   4      174.79      158.34      2.52 o
   3   9   4       14.28       18.22      1.07 o
   4   9   4       23.68       24.53      1.41 o
   5   9   4       31.74       24.59      1.32 o
   6   9   4        0.72        2.93      1.12 o
   7   9   4        4.38        3.97      2.23 o
   8   9   4        0.00        0.21      1.16 o
   9   9   4        0.11        0.14      1.38 o
  10   9   4        2.31        6.59      2.36 o
  11   9   4        0.27        3.58      1.95 o
 -12  10   4        0.09        1.45      1.68 o
 -11  10   4        4.62        5.64      1.32 o
 -10  10   4        1.53       -0.56      1.23 o
  -9  10   4        2.12        0.96      1.01 o
  -8  10   4       21.80       26.50      1.72 o
  -7  10   4      131.40      145.12      3.91 o
  -6  10   4      250.65      252.76      5.59 o
  -5  10   4      275.63      277.00      4.40 o
  -4  10   4      224.83      229.91      4.28 o
  -3  10   4       86.97       89.88      3.01 o
  -2  10   4      147.35      135.78      2.62 o
  -1  10   4      214.93      171.26      2.56 o
   0  10   4       75.85       79.58      2.35 o
   1  10   4       58.41       55.02      1.84 o
   2  10   4      149.20      131.27      2.55 o
   3  10   4        6.63        3.91      1.05 o
   4  10   4        1.35       -0.01      1.10 o
   5  10   4       17.57       17.51      1.39 o
   6  10   4       45.78       37.29      1.72 o
   7  10   4       22.06       17.13      1.38 o
   8  10   4       21.13       29.27      3.52 o
   9  10   4        7.58        9.72      1.97 o
  10  10   4        2.96       10.53      8.83 o
 -11  11   4        1.44       -0.17      1.41 o
 -10  11   4        0.38       -1.09      1.09 o
  -9  11   4        2.30        1.12      1.03 o
  -8  11   4        5.80        6.59      1.32 o
  -7  11   4        6.29        6.12      1.01 o
  -6  11   4        5.32        2.81      1.08 o
  -5  11   4        1.11        1.15      1.12 o
  -4  11   4       10.65        9.65      1.37 o
  -3  11   4        4.61       -0.34      1.10 o
  -2  11   4        2.76        1.41      1.09 o
  -1  11   4       49.94       49.54      2.06 o
   0  11   4        0.17       -0.89      0.89 o
   1  11   4        0.12       -0.80      0.80 o
   2  11   4        0.96        0.01      0.81 o
   3  11   4        4.60        1.59      1.26 o
   4  11   4        4.52        2.57      1.05 o
   5  11   4       12.48       12.79      1.47 o
   6  11   4        5.39        5.87      1.44 o
   7  11   4        0.08        0.13      1.56 o
   8  11   4        0.87        1.07      2.47 o
  -9  12   4        4.82        8.09      1.44 o
  -8  12   4       22.89       28.18      1.62 o
  -7  12   4       50.28       55.38      2.94 o
  -6  12   4       75.56       80.36      3.94 o
  -5  12   4       74.58       90.03      4.27 o
  -4  12   4       61.76       74.83      3.67 o
  -3  12   4       28.56       25.99      2.18 o
  -2  12   4       28.38       20.67      1.56 o
  -1  12   4      101.85      108.07      4.72 o
   0  12   4       28.64       37.58      2.94 o
   1  12   4       63.35       69.79      3.87 o
   2  12   4       54.21       41.85      2.64 o
   3  12   4       17.75       16.88      1.59 o
   4  12   4       11.08       21.45      2.11 o
   5  12   4       21.21       27.63      2.64 o
   6  12   4       18.35       15.65      2.38 o
   7  12   4       11.88       10.40      6.64 o
  -7  13   4        2.52        4.59      1.42 o
  -6  13   4        0.03       -1.11      1.69 o
  -5  13   4        0.99       -0.18      1.57 o
  -4  13   4        2.75        4.25      2.23 o
  -3  13   4       16.04       11.88      1.82 o
  -2  13   4        0.11        1.32      1.03 o
  -1  13   4        2.63        2.50      0.93 o
   0  13   4        0.04       -0.08      2.06 o
   1  13   4        2.88        1.77      1.68 o
   2  13   4        0.20        3.19      1.32 o
   3  13   4        0.06        0.20      1.55 o
   4  13   4        0.19        0.81      1.78 o
   5  13   4        2.26        2.79      2.80 o
  -4  14   4        5.64        0.67      3.66 o
  -3  14   4        6.52        6.00      8.33 o
  -2  14   4       27.85       44.94      5.33 o
  -1  14   4       30.72       51.59      4.94 o
   0  14   4       28.00       44.31      8.83 o
   1  14   4       22.67       28.32      2.57 o
 -17   1   5        5.28        4.68      1.83 o
 -16   1   5       13.26        8.33      2.02 o
 -15   1   5       10.87       12.24      1.21 o
 -14   1   5       10.32        8.40      1.11 o
 -13   1   5       23.52       20.24      1.06 o
 -12   1   5       77.79       76.16      1.72 o
 -11   1   5      246.77      221.61      2.89 o
 -10   1   5      975.19      957.29      8.42 o
  -9   1   5       96.88      104.50      1.54 o
  -8   1   5      356.09      303.26      3.02 o
  -7   1   5     3076.56     2987.49     29.80 o
  -6   1   5      574.00      601.09      5.11 o
  -5   1   5       55.61       59.82      1.14 o
  -4   1   5     2803.14     3066.56     22.59 o
  -3   1   5     8542.53     8824.89     71.31 o
  -2   1   5     2519.85     2596.58     20.30 o
  -1   1   5       63.72       40.34      1.01 o
   0   1   5      911.56      940.14      7.08 o
   1   1   5     2351.91     2331.06     17.95 o
   2   1   5     3623.39     3986.66     30.07 o
   3   1   5     2885.15     3439.51     25.44 o
   4   1   5      796.97      799.35      6.38 o
   5   1   5     1561.48     1531.65     11.84 o
   6   1   5      123.24      132.81      1.54 o
   7   1   5        2.05        0.07      0.46 o
   8   1   5       20.68       18.23      0.91 o
   9   1   5      102.62       98.42      2.45 o
  10   1   5      179.74      186.05      4.48 o
  11   1   5       13.19       10.83      1.93 o
  12   1   5        5.55        2.65      1.37 o
  13   1   5       19.66       19.42      1.43 o
  14   1   5        7.87       13.84      2.18 o
 -17   2   5        0.60       -0.81      2.20 o
 -16   2   5        0.58        1.53      1.17 o
 -15   2   5        0.00       -1.09      1.09 o
 -14   2   5        0.10       -0.99      0.99 o
 -13   2   5       12.38        7.83      1.29 o
 -12   2   5       10.90        7.82      0.76 o
 -11   2   5        0.51        0.90      0.61 o
 -10   2   5       24.40       21.38      0.87 o
  -9   2   5        9.54        6.74      0.56 o
  -8   2   5       78.06      101.02      1.41 o
  -7   2   5       13.36       20.31      0.67 o
  -6   2   5      418.15      334.82      3.05 o
  -5   2   5     1618.37     1701.79     14.12 o
  -4   2   5       75.10       85.40      1.40 o
  -3   2   5      939.51      974.00      7.22 o
  -2   2   5     1561.46     1728.29     13.06 o
  -1   2   5      306.70      278.56      2.43 o
   0   2   5      347.11      304.18      2.71 o
   1   2   5     1084.79     1178.20      9.67 o
   2   2   5     1145.66     1323.60     10.95 o
   3   2   5        2.41       -0.31      0.31 o
   4   2   5      164.88      144.13      1.75 o
   5   2   5      166.67      154.34      1.74 o
   6   2   5       12.82        4.77      0.53 o
   7   2   5      111.47      109.95      1.66 o
   8   2   5       11.58        6.91      0.76 o
   9   2   5        6.40        5.04      1.29 o
  10   2   5        4.57        2.95      1.45 o
  11   2   5        0.12       -1.05      1.05 o
  12   2   5        0.02       -1.46      1.46 o
  13   2   5        4.47        4.66      1.84 o
  14   2   5        0.61        3.57      1.97 o
 -16   3   5       26.50       28.84      1.66 o
 -15   3   5       21.88       23.02      1.66 o
 -14   3   5       18.62       17.27      1.35 o
 -13   3   5       32.40       30.24      1.37 o
 -12   3   5       12.72       13.79      1.13 o
 -11   3   5      113.49      112.44      2.01 o
 -10   3   5       12.37       10.57      0.61 o
  -9   3   5        1.54       -0.44      0.44 o
  -8   3   5       33.03       22.24      0.58 o
  -7   3   5      321.35      301.27      2.57 o
  -6   3   5       37.01       40.16      0.81 o
  -5   3   5      520.82      558.08      4.38 o
  -4   3   5     5466.31     6179.75     45.63 o
  -3   3   5     7853.30     8784.71    105.35 o
  -2   3   5     2306.63     2588.13     19.22 o
  -1   3   5      497.68      520.63      4.40 o
   0   3   5      776.94      700.10      5.92 o
   1   3   5       56.47       33.82      0.94 o
   2   3   5      120.46      146.26      1.75 o
   3   3   5       57.62       46.53      0.87 o
   4   3   5      493.53      467.82      6.15 o
   5   3   5      102.55       98.81      1.45 o
   6   3   5       48.70       44.37      1.11 o
   7   3   5       94.40       98.66      1.77 o
   8   3   5      236.60      227.91      3.53 o
   9   3   5      234.50      230.15      4.27 o
  10   3   5      116.67      123.19      4.04 o
  11   3   5       42.04       43.87      2.04 o
  12   3   5        3.70        0.53      1.46 o
  13   3   5        0.20       -1.28      1.28 o
 -16   4   5        0.38        3.19      1.37 o
 -15   4   5        3.08        2.40      1.78 o
 -14   4   5        0.68       -0.15      1.30 o
 -13   4   5        0.01       -1.20      1.20 o
 -12   4   5        3.40       -0.29      0.98 o
 -11   4   5       10.18       10.35      1.04 o
 -10   4   5        3.23        0.20      0.70 o
  -9   4   5        2.14        0.14      0.46 o
  -8   4   5        1.17        3.05      0.47 o
  -7   4   5       22.11       29.73      1.10 o
  -6   4   5       21.91       12.65      0.63 o
  -5   4   5      733.10      805.40      6.88 o
  -4   4   5      311.59      357.41      3.08 o
  -3   4   5       19.16       13.23      0.50 o
  -2   4   5     1672.69     1747.40     14.32 o
  -1   4   5        5.03        9.79      0.43 o
   0   4   5       48.35       65.86      0.81 o
   1   4   5       13.56       17.64      0.59 o
   2   4   5      489.56      525.24      4.29 o
   3   4   5        0.62       -0.27      0.30 o
   4   4   5      394.24      394.07      3.74 o
   5   4   5       72.77       75.94      1.34 o
   6   4   5        0.02       -0.18      0.52 o
   7   4   5      100.05      108.04      2.25 o
   8   4   5        0.13       -0.25      0.84 o
   9   4   5        0.01       -0.93      0.93 o
  10   4   5        0.85       -1.09      1.09 o
  11   4   5        0.19       -1.09      1.09 o
  12   4   5        0.43       -1.14      1.14 o
  13   4   5        1.64       -1.46      1.46 o
 -16   5   5       12.63       17.46      2.26 o
 -15   5   5        3.67        3.46      1.81 o
 -14   5   5       15.70       15.35      1.19 o
 -13   5   5        7.34       10.36      1.65 o
 -12   5   5       54.97       56.06      2.34 o
 -11   5   5      197.10      192.99      3.37 o
 -10   5   5       99.34       98.60      2.54 o
  -9   5   5      119.29      109.66      2.33 o
  -8   5   5      470.18      464.42      4.65 o
  -7   5   5      286.98      260.34      2.96 o
  -6   5   5        3.04        4.60      0.69 o
  -5   5   5        2.20        2.20      0.31 o
  -4   5   5      723.03      700.46      6.50 o
  -3   5   5      395.38      357.78      3.56 o
  -2   5   5        2.02        1.77      0.47 o
  -1   5   5      482.87      528.86      4.76 o
   0   5   5       68.40       46.17      1.05 o
   1   5   5     1474.60     1476.54     12.21 o
   2   5   5      284.77      282.94      2.84 o
   3   5   5      415.67      420.79      3.80 o
   4   5   5     1060.20     1108.36     10.59 o
   5   5   5      172.32      151.41      2.13 o
   6   5   5       26.52       24.53      0.89 o
   7   5   5       77.83       79.57      2.10 o
   8   5   5       75.04       72.76      2.19 o
   9   5   5       47.87       38.53      1.68 o
  10   5   5       27.34       22.83      1.74 o
  11   5   5       27.09       27.50      1.67 o
  12   5   5        6.25        6.92      1.32 o
  13   5   5        1.35       -0.74      1.59 o
 -15   6   5        0.65        0.63      1.94 o
 -14   6   5        0.06        0.18      1.45 o
 -13   6   5        6.74        8.26      1.65 o
 -12   6   5        0.32       -0.30      1.54 o
 -11   6   5        8.22        9.03      1.05 o
 -10   6   5       14.49        7.47      1.09 o
  -9   6   5       72.32       73.00      2.38 o
  -8   6   5        0.57        1.09      0.59 o
  -7   6   5        4.80        4.24      0.90 o
  -6   6   5        7.88       11.73      0.77 o
  -5   6   5       13.79        8.08      0.64 o
  -4   6   5      243.92      280.68      3.56 o
  -3   6   5       11.31       10.36      0.55 o
  -2   6   5      129.93      136.82      1.51 o
  -1   6   5       70.36       56.17      0.94 o
   0   6   5       18.76       18.83      0.67 o
   1   6   5      477.33      467.19      4.14 o
   2   6   5      145.51      132.84      1.69 o
   3   6   5        0.91        1.06      0.55 o
   4   6   5      168.45      162.81      2.26 o
   5   6   5       38.70       40.00      1.77 o
   6   6   5        2.03        2.18      1.17 o
   7   6   5        0.06       -0.81      0.81 o
   8   6   5        9.00        3.18      0.87 o
   9   6   5        1.13       -0.92      0.92 o
  10   6   5        0.32       -1.07      1.07 o
  11   6   5        0.37        0.13      1.60 o
  12   6   5        0.85        1.43      1.31 o
 -15   7   5        5.71        4.35      1.77 o
 -14   7   5        6.10        6.57      2.00 o
 -13   7   5       14.52       14.89      1.57 o
 -12   7   5       36.25       42.42      2.35 o
 -11   7   5      250.97      288.28      6.75 o
 -10   7   5      290.02      321.39      6.19 o
  -9   7   5      220.74      251.64      5.46 o
  -8   7   5      722.46      703.54      8.32 o
  -7   7   5      332.65      359.67      4.13 o
  -6   7   5       74.17       77.29      2.12 o
  -5   7   5        0.72       -0.18      0.87 o
  -4   7   5        2.30        3.33      0.58 o
  -3   7   5        6.24        0.93      0.59 o
  -2   7   5       93.92       95.35      1.95 o
  -1   7   5       49.67       53.18      1.38 o
   0   7   5      470.52      466.43      4.38 o
   1   7   5     1094.60     1092.99      9.18 o
   2   7   5     1086.94     1046.57     10.11 o
   3   7   5      313.13      315.72      3.92 o
   4   7   5      596.06      607.17      6.96 o
   5   7   5      237.39      229.14      3.47 o
   6   7   5       29.44       28.04      1.71 o
   7   7   5       55.48       48.15      2.46 o
   8   7   5       13.10       14.50      1.16 o
   9   7   5       11.86        9.64      0.99 o
  10   7   5       13.64       12.52      1.70 o
  11   7   5       25.72       34.03      1.79 o
  12   7   5        1.71        1.24      1.76 o
 -14   8   5        7.46        9.21      2.13 o
 -13   8   5        1.00        1.00      1.81 o
 -12   8   5        0.00       -1.13      1.24 o
 -11   8   5       33.18       38.63      3.05 o
 -10   8   5        0.54        2.23      1.07 o
  -9   8   5       42.82       46.59      1.98 o
  -8   8   5      116.70      117.01      2.85 o
  -7   8   5       60.08       60.61      2.80 o
  -6   8   5       82.54       95.14      2.25 o
  -5   8   5       11.07        6.02      0.78 o
  -4   8   5       18.95       25.91      1.11 o
  -3   8   5        5.56        2.95      0.59 o
  -2   8   5       59.05       52.30      1.35 o
  -1   8   5        1.28        1.07      0.42 o
   0   8   5       54.04       56.41      1.12 o
   1   8   5      149.79      127.69      2.00 o
   2   8   5       60.48       56.48      1.51 o
   3   8   5       20.70       12.33      1.47 o
   4   8   5       52.98       54.45      2.09 o
   5   8   5       29.66       35.26      2.21 o
   6   8   5        5.07        4.84      1.04 o
   7   8   5        3.78        4.93      1.25 o
   8   8   5        9.90        9.46      1.22 o
   9   8   5        2.03        2.35      1.22 o
  10   8   5        0.00        1.61      2.18 o
  11   8   5        0.14        2.42      2.05 o
 -13   9   5       10.81       17.04      2.28 o
 -12   9   5        1.85        1.87      1.35 o
 -11   9   5       11.70       11.65      1.66 o
 -10   9   5        0.35       -1.08      1.08 o
  -9   9   5        0.19       -1.02      1.13 o
  -8   9   5       27.65       28.26      1.56 o
  -7   9   5      100.80      108.45      2.50 o
  -6   9   5      203.11      220.09      3.61 o
  -5   9   5      673.23      688.06     10.32 o
  -4   9   5      455.31      484.37      8.69 o
  -3   9   5      653.93      674.18      7.82 o
  -2   9   5      656.34      602.37      5.92 o
  -1   9   5      225.51      192.33      2.33 o
   0   9   5        9.43        9.18      0.81 o
   1   9   5       41.36       46.50      1.72 o
   2   9   5        6.39        3.20      1.23 o
   3   9   5        0.36       -0.89      0.89 o
   4   9   5       38.90       36.77      1.78 o
   5   9   5      131.87      141.22      3.03 o
   6   9   5      131.19      134.43      3.27 o
   7   9   5      111.84      130.60      3.77 o
   8   9   5       77.36       97.32      3.43 o
   9   9   5        8.08       10.82      1.58 o
  10   9   5       22.95       24.37      2.19 o
 -12  10   5        2.14        3.83      1.55 o
 -11  10   5        0.48        0.05      1.09 o
 -10  10   5        0.60       -1.25      1.25 o
  -9  10   5        0.02       -1.20      1.20 o
  -8  10   5        2.00        0.57      0.92 o
  -7  10   5        0.16       -0.88      0.88 o
  -6  10   5       16.95       10.55      1.02 o
  -5  10   5       12.32        7.36      1.23 o
  -4  10   5        2.54       -0.37      1.54 o
  -3  10   5       14.36       14.82      1.45 o
  -2  10   5       44.36       31.55      1.69 o
  -1  10   5       32.42       26.84      1.34 o
   0  10   5       39.40       42.19      3.15 o
   1  10   5        7.91        3.97      1.31 o
   2  10   5       10.95        8.04      1.29 o
   3  10   5       15.43       10.62      1.13 o
   4  10   5        6.38        0.55      1.20 o
   5  10   5        0.72       -0.87      1.41 o
   6  10   5        2.16        3.32      1.22 o
   7  10   5        0.97       -0.77      1.58 o
   8  10   5        1.52        1.86      1.37 o
   9  10   5        4.30        8.03      1.42 o
 -11  11   5        1.02       -0.07      1.67 o
 -10  11   5        0.50       -1.34      1.34 o
  -9  11   5        6.57        5.55      1.06 o
  -8  11   5       19.80       20.78      1.43 o
  -7  11   5       23.36       19.60      1.41 o
  -6  11   5       37.24       38.48      1.80 o
  -5  11   5       72.25       83.62      3.34 o
  -4  11   5       51.43       55.75      3.69 o
  -3  11   5       40.51       36.56      2.52 o
  -2  11   5      181.90      166.72      2.94 o
  -1  11   5      136.38      136.21      3.80 o
   0  11   5       66.70       77.34      2.40 o
   1  11   5      110.02      109.39      2.84 o
   2  11   5       39.18       32.26      2.77 o
   3  11   5        5.40        3.23      1.18 o
   4  11   5        4.87        3.40      1.29 o
   5  11   5       12.08       13.24      1.41 o
   6  11   5        9.63        8.40      1.59 o
   7  11   5       16.20       24.25      2.36 o
   8  11   5        4.53        8.14      3.88 o
  -9  12   5        2.93        2.20      1.55 o
  -8  12   5        3.43        4.41      1.29 o
  -7  12   5        0.40       -1.34      1.34 o
  -6  12   5        0.05       -1.70      1.70 o
  -5  12   5        0.11       -1.02      1.02 o
  -4  12   5        1.92        0.35      1.68 o
  -3  12   5        1.10       -1.46      1.46 o
  -2  12   5        3.34        3.35      1.57 o
  -1  12   5        0.11        0.79      1.27 o
   0  12   5        1.28       -0.20      1.07 o
   1  12   5        1.48       -0.02      1.69 o
   2  12   5        0.74       -1.43      1.43 o
   3  12   5        0.33       -1.57      1.57 o
   4  12   5        0.09        1.18      1.29 o
   5  12   5        2.11       -0.20      1.52 o
   6  12   5        0.69       -1.20      1.55 o
  -7  13   5        9.02        6.47      2.04 o
  -6  13   5        5.00       -0.47      2.50 o
  -5  13   5        3.34       -3.33      3.33 o
  -4  13   5        0.84       -2.68      2.91 o
  -3  13   5        1.15       -1.76      3.04 o
  -2  13   5       22.82       27.43      3.06 o
  -1  13   5       20.51       26.02      3.57 o
   0  13   5       36.51       44.61      2.94 o
   1  13   5       48.48       72.83      5.00 o
   2  13   5       38.08       49.60      4.62 o
   3  13   5       13.93       15.20      2.20 o
   4  13   5        9.53       17.32      4.66 o
  -3  14   5        1.77        3.33      6.00 o
  -2  14   5        3.24        2.10      4.83 o
  -1  14   5        0.12       -1.94      4.33 o
   0  14   5        0.00        4.33      4.66 o
 -17   0   6        8.51        7.38      2.40 o
 -16   0   6       14.08       21.09      2.34 o
 -15   0   6        0.13       -1.28      1.28 o
 -14   0   6        1.08       -0.48      1.39 o
 -13   0   6       61.39       60.33      2.90 o
 -12   0   6      101.39       93.45      2.13 o
 -11   0   6      450.75      435.17     13.31 o
 -10   0   6      556.60      532.47     15.16 o
  -9   0   6      231.32      190.79      5.75 o
  -8   0   6      604.62      633.31      8.63 o
  -7   0   6      879.59      851.19      9.78 o
  -6   0   6     1107.44     1180.43     13.32 o
  -5   0   6       21.64       19.78      1.12 o
  -4   0   6       24.10       28.93      1.40 o
  -3   0   6     2612.32     2976.98     31.02 o
  -2   0   6     2356.96     2654.55     27.95 o
  -1   0   6     1189.66     1221.26     12.92 o
   0   0   6      138.03      215.76      2.71 o
   1   0   6     3387.14     3408.61     38.49 o
   2   0   6     1922.19     2046.94     21.88 o
   3   0   6       74.39       80.98      1.51 o
   4   0   6     1702.13     1624.87     17.74 o
   5   0   6      628.43      588.05      7.60 o
   6   0   6      251.05      247.12      3.43 o
   7   0   6        1.92        1.11      0.81 o
   8   0   6       54.07       47.39      1.50 o
   9   0   6      279.62      274.68      6.16 o
  10   0   6       69.08       74.08      3.94 o
  11   0   6        0.15       -1.43      1.81 o
  12   0   6       28.73       29.25      2.47 o
  13   0   6        3.70        6.04      2.13 o
 -17   1   6        0.13        1.68      2.55 o
 -16   1   6        0.01       -0.17      1.56 o
 -15   1   6        1.43       -0.81      0.81 o
 -14   1   6        1.64       -1.08      1.08 o
 -13   1   6        0.63       -0.85      0.85 o
 -12   1   6       12.34        9.43      1.07 o
 -11   1   6        3.85        5.88      0.85 o
 -10   1   6       35.12       27.66      0.98 o
  -9   1   6        6.59        2.78      0.59 o
  -8   1   6       88.86       73.27      1.23 o
  -7   1   6       36.29       29.95      1.41 o
  -6   1   6       97.28       83.41      1.56 o
  -5   1   6       78.21       80.03      0.94 o
  -4   1   6      265.34      315.37      2.62 o
  -3   1   6      272.60      302.55      2.35 o
  -2   1   6      277.76      294.49      3.20 o
  -1   1   6      717.99      687.69      6.23 o
   0   1   6      243.80      237.46      2.78 o
   1   1   6       54.28       55.36      0.92 o
   2   1   6      532.06      560.28      4.54 o
   3   1   6       68.63       83.59      1.17 o
   4   1   6      146.94      149.12      1.65 o
   5   1   6       30.56       26.26      0.92 o
   6   1   6      200.83      186.07      2.41 o
   7   1   6       59.26       56.13      1.34 o
   8   1   6        7.12        5.02      0.96 o
   9   1   6       14.44        9.74      1.25 o
  10   1   6        1.68       -1.11      1.11 o
  11   1   6        2.98        0.15      1.25 o
  12   1   6        2.95        3.86      1.97 o
  13   1   6        0.00       -0.57      2.47 o
 -17   2   6       11.60       13.71      1.56 o
 -16   2   6       14.91       16.09      1.93 o
 -15   2   6        9.11        6.16      1.45 o
 -14   2   6       20.07       14.97      1.47 o
 -13   2   6      137.12      156.30      4.06 o
 -12   2   6      132.78      141.60      3.49 o
 -11   2   6      247.42      236.62      3.05 o
 -10   2   6       56.45       54.91      1.33 o
  -9   2   6        8.68        4.41      0.58 o
  -8   2   6        2.47        0.97      0.49 o
  -7   2   6       10.57       12.39      0.58 o
  -6   2   6      476.97      421.48      4.55 o
  -5   2   6      331.38      379.04      3.16 o
  -4   2   6     2090.82     2222.06     16.46 o
  -3   2   6     5159.85     5692.83     39.60 o
  -2   2   6     4403.96     4876.19     35.63 o
  -1   2   6      998.89     1104.74      9.39 o
   0   2   6     3684.94     4226.38     32.40 o
   1   2   6     2841.03     3013.10     23.80 o
   2   2   6     1589.20     1465.26     12.03 o
   3   2   6      271.78      251.60      2.55 o
   4   2   6      202.84      217.10      2.24 o
   5   2   6      276.32      254.44      2.59 o
   6   2   6       33.00       32.61      0.96 o
   7   2   6       31.52       36.17      1.51 o
   8   2   6       44.95       40.43      1.41 o
   9   2   6      290.31      296.11      4.12 o
  10   2   6       50.20       51.90      2.10 o
  11   2   6       12.73        9.71      1.47 o
  12   2   6        7.50        6.67      1.71 o
  13   2   6        2.65        1.87      1.61 o
 -17   3   6        0.05       -0.97      2.46 o
 -16   3   6        0.00       -0.90      1.77 o
 -15   3   6        3.38        2.45      1.43 o
 -14   3   6       17.66       13.87      1.13 o
 -13   3   6        0.20       -0.90      0.90 o
 -12   3   6        9.27        7.68      0.85 o
 -11   3   6       32.90       27.89      1.04 o
 -10   3   6      157.69      160.57      1.98 o
  -9   3   6      143.38      159.54      2.01 o
  -8   3   6       81.66       68.19      1.23 o
  -7   3   6       54.54       56.54      0.90 o
  -6   3   6     1158.15     1213.28     10.11 o
  -5   3   6       37.81       31.79      0.71 o
  -4   3   6      313.60      342.31      2.93 o
  -3   3   6     1119.93     1238.28     10.51 o
  -2   3   6      682.58      654.53      5.26 o
  -1   3   6      127.58      143.39      1.42 o
   0   3   6     2104.51     2451.74     20.02 o
   1   3   6      196.76      204.09      1.90 o
   2   3   6      112.48      105.64      2.33 o
   3   3   6       11.49       13.26      0.76 o
   4   3   6       35.66       28.52      0.81 o
   5   3   6       12.19        8.03      0.54 o
   6   3   6       93.45       85.06      1.61 o
   7   3   6       64.92       61.39      1.51 o
   8   3   6       49.65       45.02      1.43 o
   9   3   6        3.54        2.00      1.14 o
  10   3   6        0.00        0.00      1.15 o
  11   3   6        0.07       -1.05      1.15 o
  12   3   6        3.07        2.84      1.44 o
  13   3   6        0.03        2.42      1.36 o
 -16   4   6        9.02       12.17      2.09 o
 -15   4   6        7.72        6.36      1.07 o
 -14   4   6       31.29       28.68      1.53 o
 -13   4   6       27.52       26.26      1.31 o
 -12   4   6      181.23      178.47      3.32 o
 -11   4   6       14.03       17.22      1.66 o
 -10   4   6       41.03       41.90      1.14 o
  -9   4   6      226.49      252.02      2.84 o
  -8   4   6      389.46      394.76      3.59 o
  -7   4   6      635.89      587.26      4.91 o
  -6   4   6     1005.08     1019.74      8.46 o
  -5   4   6     2640.08     2869.97     21.33 o
  -4   4   6     1460.02     1482.37     12.73 o
  -3   4   6     1165.07     1018.08      9.23 o
  -2   4   6     1581.82     1728.55     18.92 o
  -1   4   6      750.63      843.37      7.42 o
   0   4   6      582.25      640.72      5.58 o
   1   4   6     1205.11     1271.80     10.09 o
   2   4   6      342.01      302.09      3.45 o
   3   4   6     1056.00     1017.80      8.60 o
   4   4   6      372.13      397.77      5.34 o
   5   4   6      288.50      268.30      4.83 o
   6   4   6      317.69      301.73      3.59 o
   7   4   6       28.55       29.82      1.31 o
   8   4   6       99.28       93.57      2.42 o
   9   4   6       81.42       77.39      2.44 o
  10   4   6       47.55       44.53      2.14 o
  11   4   6       17.58       15.31      1.39 o
  12   4   6        3.72       -0.15      1.23 o
  13   4   6        5.30        4.73      3.39 o
 -16   5   6        2.87        1.07      1.46 o
 -15   5   6        0.00       -1.24      1.55 o
 -14   5   6        1.66       -0.88      1.47 o
 -13   5   6        8.30        7.73      1.32 o
 -12   5   6        5.38        7.37      1.12 o
 -11   5   6       17.05       12.18      1.14 o
 -10   5   6       12.17       12.41      0.95 o
  -9   5   6       10.62        5.36      0.67 o
  -8   5   6       12.22        9.22      0.63 o
  -7   5   6       78.80       69.53      1.26 o
  -6   5   6        8.84       12.62      0.57 o
  -5   5   6      369.10      371.84      3.38 o
  -4   5   6       88.56       65.11      1.12 o
  -3   5   6        2.34        3.44      0.31 o
  -2   5   6      144.07      141.34      1.65 o
  -1   5   6        0.59       -0.29      0.29 o
   0   5   6      466.71      528.77      4.34 o
   1   5   6       77.81       85.17      1.14 o
   2   5   6       64.21       54.41      0.95 o
   3   5   6      130.89      134.20      1.73 o
   4   5   6       86.98       76.48      1.86 o
   5   5   6      275.60      254.54      3.37 o
   6   5   6      126.62      120.53      2.72 o
   7   5   6        4.31        2.82      1.21 o
   8   5   6        6.01        4.26      1.09 o
   9   5   6        0.96        1.08      1.24 o
  10   5   6        2.65        1.26      1.37 o
  11   5   6        0.26       -0.69      1.63 o
  12   5   6        4.94        2.19      1.48 o
 -15   6   6        5.32        5.09      1.38 o
 -14   6   6        5.28        3.80      1.89 o
 -13   6   6        9.85        5.44      1.39 o
 -12   6   6       52.26       47.67      2.41 o
 -11   6   6       45.37       44.73      1.64 o
 -10   6   6       13.46       15.99      1.08 o
  -9   6   6      307.81      315.00      3.66 o
  -8   6   6      492.79      496.98      5.29 o
  -7   6   6      661.66      614.29      5.88 o
  -6   6   6      473.10      474.99      4.89 o
  -5   6   6      380.56      394.47      4.06 o
  -4   6   6      212.01      208.53      2.83 o
  -3   6   6       68.07       59.62      1.11 o
  -2   6   6      614.78      625.64      5.44 o
  -1   6   6       16.82       22.17      0.88 o
   0   6   6      387.15      354.80      3.11 o
   1   6   6      533.75      531.32      4.81 o
   2   6   6      163.55      153.86      2.05 o
   3   6   6      306.41      319.69      3.57 o
   4   6   6      346.19      325.98      4.04 o
   5   6   6      404.74      394.84      4.61 o
   6   6   6      257.19      264.49      4.19 o
   7   6   6       46.55       41.97      2.01 o
   8   6   6       13.84       10.89      1.24 o
   9   6   6       19.57       16.71      1.49 o
  10   6   6       18.18       20.74      1.75 o
  11   6   6        1.28        1.34      1.22 o
  12   6   6        6.30        6.15      1.88 o
 -15   7   6        0.00        0.57      1.71 o
 -14   7   6        0.11       -1.19      1.19 o
 -13   7   6        0.45       -1.24      1.24 o
 -12   7   6        1.04        0.45      1.03 o
 -11   7   6        0.24        2.34      1.09 o
 -10   7   6        1.65        0.16      0.89 o
  -9   7   6       20.31       12.33      1.19 o
  -8   7   6       98.12      112.19      2.63 o
  -7   7   6      238.89      215.89      3.21 o
  -6   7   6       19.02       16.42      0.78 o
  -5   7   6        0.99       -0.11      0.70 o
  -4   7   6       31.25       20.85      0.80 o
  -3   7   6        9.44        6.91      0.48 o
  -2   7   6       30.19       39.50      1.26 o
  -1   7   6      100.57       87.91      1.45 o
   0   7   6        0.13        0.57      0.67 o
   1   7   6        5.97        1.40      0.75 o
   2   7   6        4.81        6.19      0.98 o
   3   7   6        1.99       -0.97      1.01 o
   4   7   6       71.58       69.39      2.05 o
   5   7   6       19.30       26.95      1.29 o
   6   7   6       43.09       52.95      1.84 o
   7   7   6        1.38       -0.86      1.08 o
   8   7   6        0.71       -0.13      1.02 o
   9   7   6        8.03        9.37      1.50 o
  10   7   6        0.26        1.07      1.26 o
  11   7   6        2.11        4.11      1.36 o
 -14   8   6       11.82       14.35      1.76 o
 -13   8   6       10.22       13.78      2.29 o
 -12   8   6       30.25       33.62      1.73 o
 -11   8   6       61.43       67.78      2.10 o
 -10   8   6       29.99       34.61      1.73 o
  -9   8   6      139.90      152.61      2.97 o
  -8   8   6      310.69      319.17      4.40 o
  -7   8   6      284.19      284.71      4.14 o
  -6   8   6      237.24      197.43      2.65 o
  -5   8   6       45.64       35.08      1.66 o
  -4   8   6       17.38        8.28      1.00 o
  -3   8   6      114.51      107.25      2.12 o
  -2   8   6       27.04       18.94      0.76 o
  -1   8   6        0.64       -0.43      0.43 o
   0   8   6       21.76       24.64      0.88 o
   1   8   6       60.83       57.87      1.86 o
   2   8   6        1.43       -0.70      0.70 o
   3   8   6        0.42       -0.99      0.99 o
   4   8   6       78.03       71.71      2.50 o
   5   8   6      140.50      143.45      3.29 o
   6   8   6      135.60      144.93      3.24 o
   7   8   6       62.96       67.07      2.46 o
   8   8   6       25.65       31.34      1.83 o
   9   8   6       29.01       38.58      2.06 o
  10   8   6       36.28       55.66      5.33 o
 -13   9   6        0.15        1.36      2.06 o
 -12   9   6        3.24        3.80      1.20 o
 -11   9   6        0.92        1.77      0.99 o
 -10   9   6        0.62        0.59      1.03 o
  -9   9   6        0.10       -0.46      0.96 o
  -8   9   6        0.10        0.42      0.81 o
  -7   9   6       14.28       12.22      1.02 o
  -6   9   6        2.39        0.68      0.68 o
  -5   9   6       87.11       78.33      2.34 o
  -4   9   6      167.57      167.37      3.41 o
  -3   9   6       55.42       49.69      2.24 o
  -2   9   6       75.12       66.43      1.93 o
  -1   9   6       42.19       45.36      2.33 o
   0   9   6        6.93        5.68      1.19 o
   1   9   6        3.98        1.89      0.89 o
   2   9   6       89.71       88.36      3.29 o
   3   9   6       68.35       66.59      2.71 o
   4   9   6       28.59       22.31      1.58 o
   5   9   6       27.69       24.90      1.73 o
   6   9   6       38.55       41.89      2.43 o
   7   9   6       22.74       34.84      2.08 o
   8   9   6        2.10        1.81      1.27 o
   9   9   6        1.31        3.74      1.52 o
  10   9   6        0.19        3.00      6.00 o
 -12  10   6       16.57       15.39      1.25 o
 -11  10   6        3.92        3.34      1.01 o
 -10  10   6        1.23        0.29      0.94 o
  -9  10   6        1.28        1.60      1.06 o
  -8  10   6        8.65       12.08      1.05 o
  -7  10   6        0.35       -0.10      0.94 o
  -6  10   6       17.02       14.28      1.17 o
  -5  10   6        2.82       -0.20      0.98 o
  -4  10   6       25.08       26.06      1.95 o
  -3  10   6      232.15      230.65      5.55 o
  -2  10   6      461.44      438.63      8.36 o
  -1  10   6      346.89      365.82     10.28 o
   0  10   6      394.60      414.68      7.62 o
   1  10   6      211.72      204.07      5.47 o
   2  10   6       22.47       23.05      1.72 o
   3  10   6       14.07       15.06      1.26 o
   4  10   6       13.20       14.17      1.29 o
   5  10   6       15.29       13.68      2.50 o
   6  10   6       14.88       12.83      1.63 o
   7  10   6       25.47       37.05      2.21 o
   8  10   6        1.04        0.04      1.49 o
 -11  11   6        0.16       -0.89      1.66 o
 -10  11   6        0.48       -1.65      1.65 o
  -9  11   6        0.08       -0.47      1.22 o
  -8  11   6        2.66        0.56      0.99 o
  -7  11   6        3.57        0.57      1.16 o
  -6  11   6        0.09       -1.07      1.07 o
  -5  11   6        8.90        9.00      1.58 o
  -4  11   6        0.03       -1.15      1.15 o
  -3  11   6        7.43        5.80      2.05 o
  -2  11   6       21.98       21.48      1.76 o
  -1  11   6       11.43        8.39      1.80 o
   0  11   6        9.37        9.83      1.57 o
   1  11   6        0.01        0.86      1.35 o
   2  11   6        4.12        4.33      1.19 o
   3  11   6        0.25       -0.09      0.99 o
   4  11   6        3.07        3.02      1.31 o
   5  11   6        0.14       -0.95      1.56 o
   6  11   6        1.69        1.91      1.82 o
   7  11   6        0.28        0.06      1.57 o
  -9  12   6       12.38       13.59      1.19 o
  -8  12   6       13.22       14.45      1.58 o
  -7  12   6       14.89       13.39      1.51 o
  -6  12   6       11.34       13.85      1.51 o
  -5  12   6       21.09       25.18      2.19 o
  -4  12   6       24.70       24.68      2.92 o
  -3  12   6       72.03       59.70      4.86 o
  -2  12   6       94.01      101.36      4.75 o
  -1  12   6      109.39      125.63      4.01 o
   0  12   6      122.57      129.84      3.25 o
   1  12   6       60.00       58.57      3.56 o
   2  12   6       22.57       21.51      1.97 o
   3  12   6       22.94       31.22      3.17 o
   4  12   6       32.79       39.74      3.99 o
   5  12   6        7.40        5.86      1.76 o
   6  12   6       19.52       27.46      2.87 o
  -7  13   6        1.06        0.17      2.77 o
  -6  13   6        3.30        0.69      4.66 o
  -5  13   6        4.44        2.75      4.50 o
  -4  13   6        6.66        8.56      2.41 o
  -3  13   6       20.79       16.80      2.37 o
  -2  13   6        1.47       -0.22      2.07 o
  -1  13   6        0.07       -0.75      1.68 o
   0  13   6        1.33        0.93      2.13 o
   1  13   6        7.72        6.69      1.67 o
   2  13   6        6.12        9.12      1.65 o
   3  13   6        1.32       11.33      4.00 o
 -17   1   7       12.11       14.90      2.38 o
 -16   1   7       18.65       18.53      1.44 o
 -15   1   7        0.61       -1.15      1.15 o
 -14   1   7       19.31       16.01      1.17 o
 -13   1   7       52.04       48.39      1.75 o
 -12   1   7      256.02      246.54      3.57 o
 -11   1   7      263.12      253.94      3.28 o
 -10   1   7      175.84      176.69      3.00 o
  -9   1   7      847.76      813.59      7.26 o
  -8   1   7      854.30      816.73      7.84 o
  -7   1   7     1606.58     1620.93     13.59 o
  -6   1   7     2457.48     2698.17     25.58 o
  -5   1   7     2417.97     2456.81     17.86 o
  -4   1   7     3864.50     4060.76     32.39 o
  -3   1   7      156.99      222.62      1.88 o
  -2   1   7      250.19      292.37      4.38 o
  -1   1   7      172.06      195.87      1.88 o
   0   1   7      447.45      331.88      3.08 o
   1   1   7     3279.05     3535.81     29.06 o
   2   1   7      763.37      881.96      7.30 o
   3   1   7      643.74      586.76      5.33 o
   4   1   7      337.92      288.93      2.90 o
   5   1   7      259.75      246.98      2.64 o
   6   1   7       70.52       65.11      1.38 o
   7   1   7       18.31       19.46      0.81 o
   8   1   7      160.44      156.52      2.30 o
   9   1   7       88.18       82.20      2.47 o
  10   1   7        0.28       -1.05      1.34 o
  11   1   7        6.69        4.69      1.63 o
  12   1   7        1.39       -0.84      1.74 o
  13   1   7        5.06        5.97      3.00 o
 -17   2   7        3.77        2.01      1.52 o
 -16   2   7        0.12       -1.09      1.53 o
 -15   2   7        3.94        0.69      1.17 o
 -14   2   7        0.56        0.18      0.99 o
 -13   2   7        1.89       -0.65      0.95 o
 -12   2   7       22.36       22.65      0.97 o
 -11   2   7        6.44        5.36      0.63 o
 -10   2   7        0.15       -0.47      0.47 o
  -9   2   7        0.53       -0.56      0.56 o
  -8   2   7        6.13        4.18      0.44 o
  -7   2   7      114.19      111.93      1.28 o
  -6   2   7        4.37        3.82      0.36 o
  -5   2   7        5.83        4.39      0.35 o
  -4   2   7     1305.51     1524.43     16.27 o
  -3   2   7     2685.87     3580.74     24.55 o
  -2   2   7       38.58       36.23      0.98 o
  -1   2   7     1965.92     2103.25     17.63 o
   0   2   7       81.60      105.68      1.40 o
   1   2   7      198.82      204.58      2.01 o
   2   2   7      538.95      567.77      5.16 o
   3   2   7      195.09      205.92      2.44 o
   4   2   7      158.45      150.96      1.62 o
   5   2   7        9.95        6.91      0.58 o
   6   2   7       43.35       43.65      1.27 o
   7   2   7        2.13        3.73      0.69 o
   8   2   7       11.69        8.39      1.07 o
   9   2   7        0.94       -0.80      0.95 o
  10   2   7        0.81        1.34      1.15 o
  11   2   7        0.27       -1.17      1.17 o
  12   2   7        5.10        1.98      1.49 o
 -17   3   7        8.15       10.98      1.34 o
 -16   3   7        9.79       10.20      1.86 o
 -15   3   7       15.30       13.89      1.50 o
 -14   3   7       15.18       15.97      1.21 o
 -13   3   7      146.27      158.25      3.08 o
 -12   3   7      220.35      212.41      3.95 o
 -11   3   7      102.87      102.51      2.38 o
 -10   3   7       46.03       39.69      1.33 o
  -9   3   7       11.75       10.77      0.67 o
  -8   3   7       22.01       21.67      0.62 o
  -7   3   7       92.54       87.07      1.15 o
  -6   3   7        4.07        4.55      0.41 o
  -5   3   7      902.20      911.75      7.46 o
  -4   3   7      496.45      362.18      3.31 o
  -3   3   7      401.33      324.73      2.79 o
  -2   3   7      314.74      294.81      2.86 o
  -1   3   7     2107.78     2377.76     20.33 o
   0   3   7     3789.95     4190.44     32.11 o
   1   3   7      981.22      982.20      7.49 o
   2   3   7     2103.92     2292.12     25.94 o
   3   3   7      533.31      555.21      5.55 o
   4   3   7      228.91      217.37      2.86 o
   5   3   7      171.02      150.33      2.14 o
   6   3   7      177.69      171.19      2.51 o
   7   3   7      100.19      103.25      1.94 o
   8   3   7      273.48      253.38      4.08 o
   9   3   7       66.09       68.75      2.82 o
  10   3   7       45.11       49.28      2.40 o
  11   3   7       16.17       15.39      1.81 o
  12   3   7        9.16        8.73      1.77 o
 -16   4   7        0.26       -1.53      1.53 o
 -15   4   7        0.09        0.05      1.25 o
 -14   4   7        0.49       -1.44      1.44 o
 -13   4   7        0.60        0.56      1.65 o
 -12   4   7       42.76       43.94      2.30 o
 -11   4   7        3.80        0.37      0.83 o
 -10   4   7       39.64       38.29      1.30 o
  -9   4   7       31.95       24.20      1.17 o
  -8   4   7       50.72       47.03      1.09 o
  -7   4   7       27.49       26.13      0.86 o
  -6   4   7        2.05        7.07      0.45 o
  -5   4   7       11.96       20.81      0.80 o
  -4   4   7      316.15      269.21      2.75 o
  -3   4   7      206.11      186.24      1.83 o
  -2   4   7      304.74      308.36      2.54 o
  -1   4   7      975.36     1091.82      8.79 o
   0   4   7     1290.14     1507.81     13.21 o
   1   4   7      629.06      701.95      6.32 o
   2   4   7       52.39       60.62      1.27 o
   3   4   7       94.80       88.54      2.33 o
   4   4   7       67.15       57.70      1.71 o
   5   4   7       12.41       12.37      1.20 o
   6   4   7       84.55       67.76      2.11 o
   7   4   7        0.00       -0.56      0.80 o
   8   4   7        4.83        2.77      0.99 o
   9   4   7       10.33        9.62      1.44 o
  10   4   7        1.66        2.47      1.45 o
  11   4   7        0.57       -1.17      1.23 o
  12   4   7        0.52        2.65      1.80 o
 -16   5   7        6.29        7.14      1.60 o
 -15   5   7       14.07       18.92      2.96 o
 -14   5   7        0.46        0.24      1.21 o
 -13   5   7       60.39       48.75      3.20 o
 -12   5   7       92.37       91.99      3.07 o
 -11   5   7       17.28       16.86      1.09 o
 -10   5   7       50.74       40.83      1.50 o
  -9   5   7       17.61       14.77      0.70 o
  -8   5   7      100.25      107.18      1.64 o
  -7   5   7       36.07       39.15      0.93 o
  -6   5   7      143.55      167.25      2.17 o
  -5   5   7      878.83      881.84      7.80 o
  -4   5   7      853.90      813.03      7.66 o
  -3   5   7      349.27      363.70      3.51 o
  -2   5   7      178.82      224.73      2.45 o
  -1   5   7      673.96      638.70      5.01 o
   0   5   7     1189.76     1170.32      9.28 o
   1   5   7      175.24      158.61      1.92 o
   2   5   7      257.39      277.17      3.52 o
   3   5   7      312.74      297.81      3.24 o
   4   5   7       43.23       32.00      1.13 o
   5   5   7      269.08      252.20      3.67 o
   6   5   7      108.67      119.34      2.89 o
   7   5   7      179.16      170.37      4.65 o
   8   5   7      118.62      111.34      2.41 o
   9   5   7       96.86      105.31      2.45 o
  10   5   7       22.46       23.52      1.68 o
  11   5   7        8.65        8.71      1.81 o
  12   5   7       11.84       16.35      2.97 o
 -15   6   7        0.14        2.10      1.99 o
 -14   6   7        3.36        3.83      1.49 o
 -13   6   7        3.75        0.93      1.31 o
 -12   6   7        0.77       -0.53      1.24 o
 -11   6   7        0.22       -0.86      0.86 o
 -10   6   7       73.49       74.13      1.92 o
  -9   6   7       28.99       24.01      1.64 o
  -8   6   7        1.66       -0.63      1.44 o
  -7   6   7        0.67       -1.08      1.08 o
  -6   6   7       72.29       70.07      1.48 o
  -5   6   7      145.98      153.21      1.96 o
  -4   6   7        1.08       -0.60      0.60 o
  -3   6   7       72.51       41.61      0.94 o
  -2   6   7       69.66       46.78      1.31 o
  -1   6   7      741.93      736.93      6.84 o
   0   6   7     1119.43     1125.73     10.76 o
   1   6   7      309.32      275.90      3.30 o
   2   6   7        0.45       -0.49      0.49 o
   3   6   7       46.01       43.48      1.87 o
   4   6   7       52.72       44.86      1.42 o
   5   6   7        1.20       -0.88      0.88 o
   6   6   7        5.11        4.05      1.01 o
   7   6   7        2.40        1.56      1.10 o
   8   6   7        0.06        0.41      1.09 o
   9   6   7       15.78       15.04      1.50 o
  10   6   7        0.56       -1.15      1.15 o
  11   6   7        2.44        5.35      2.26 o
 -15   7   7        3.78        4.90      1.76 o
 -14   7   7        1.74        0.14      1.03 o
 -13   7   7        5.12        0.34      1.02 o
 -12   7   7       37.72       28.58      1.44 o
 -11   7   7       17.34       15.50      1.09 o
 -10   7   7       39.96       31.26      1.23 o
  -9   7   7      154.76      147.07      2.49 o
  -8   7   7      409.65      451.54      5.82 o
  -7   7   7      749.83      820.20     10.62 o
  -6   7   7      905.94      872.17      8.20 o
  -5   7   7      829.10      792.32      7.72 o
  -4   7   7     1075.42     1005.44      9.24 o
  -3   7   7      847.40      847.39      7.72 o
  -2   7   7        4.88        1.96      0.45 o
  -1   7   7       76.12       72.90      1.36 o
   0   7   7       79.60       82.22      1.70 o
   1   7   7        7.64       11.05      0.88 o
   2   7   7        0.81       -0.61      0.61 o
   3   7   7        0.56       -1.08      1.08 o
   4   7   7       73.82       62.01      2.10 o
   5   7   7       90.24      107.49      2.47 o
   6   7   7       67.63       77.10      3.53 o
   7   7   7       20.97       21.33      1.34 o
   8   7   7       19.01       17.14      1.44 o
   9   7   7       41.19       58.56      3.55 o
  10   7   7        0.92        2.48      2.38 o
  11   7   7        1.30        0.54      3.33 o
 -14   8   7        1.03       -1.66      1.66 o
 -13   8   7        1.78        2.20      1.63 o
 -12   8   7        0.43       -0.06      1.22 o
 -11   8   7        1.71       -0.80      1.16 o
 -10   8   7        0.24       -1.01      1.01 o
  -9   8   7        0.06       -0.84      0.84 o
  -8   8   7       94.11       90.16      2.28 o
  -7   8   7      197.02      197.45      4.55 o
  -6   8   7      309.54      312.69      4.06 o
  -5   8   7        7.65        8.19      0.74 o
  -4   8   7       18.00       20.29      0.83 o
  -3   8   7      212.74      213.40      2.61 o
  -2   8   7      318.28      297.20      3.28 o
  -1   8   7      337.68      302.96      4.07 o
   0   8   7       99.93      101.79      2.77 o
   1   8   7       15.79       17.20      1.01 o
   2   8   7       26.40       15.67      1.00 o
   3   8   7        2.95        0.01      0.90 o
   4   8   7       70.04       71.39      2.07 o
   5   8   7      112.26      123.60      3.34 o
   6   8   7       46.87       62.12      3.91 o
   7   8   7       26.55       25.99      1.56 o
   8   8   7        0.01        1.01      1.56 o
   9   8   7        0.06        3.75      1.43 o
  10   8   7        2.70        4.34      1.86 o
 -13   9   7       13.21       13.36      1.64 o
 -12   9   7       28.31       30.47      1.81 o
 -11   9   7       56.49       69.88      4.63 o
 -10   9   7       70.48       78.41      2.43 o
  -9   9   7      133.15      141.16      2.80 o
  -8   9   7       79.04       90.94      2.43 o
  -7   9   7       90.42       96.30      2.71 o
  -6   9   7       50.64       44.69      1.71 o
  -5   9   7        6.72        1.59      0.79 o
  -4   9   7       48.76       53.52      1.53 o
  -3   9   7      163.80      143.95      2.22 o
  -2   9   7      111.46       95.75      2.67 o
  -1   9   7      226.41      228.47      4.45 o
   0   9   7      491.66      538.61      9.19 o
   1   9   7      293.03      299.14      5.66 o
   2   9   7      124.62      130.11      2.81 o
   3   9   7       45.97       47.86      2.08 o
   4   9   7       32.32       36.72      1.84 o
   5   9   7       18.95       19.27      1.51 o
   6   9   7        5.91        5.13      1.58 o
   7   9   7        0.34       -0.62      1.16 o
   8   9   7        2.33       -0.25      1.43 o
   9   9   7       12.05       16.30      2.16 o
 -12  10   7        4.63        2.05      1.41 o
 -11  10   7        5.08        6.59      1.33 o
 -10  10   7        2.80        3.10      1.11 o
  -9  10   7        0.34        1.60      1.02 o
  -8  10   7       18.11       16.46      1.56 o
  -7  10   7        0.34        0.17      0.71 o
  -6  10   7        1.10        0.45      0.94 o
  -5  10   7       18.28       13.84      1.25 o
  -4  10   7        7.52        3.51      1.17 o
  -3  10   7        0.27       -1.05      1.05 o
  -2  10   7        0.03       -1.12      1.12 o
  -1  10   7        0.60        2.22      1.18 o
   0  10   7       52.49       63.39      2.45 o
   1  10   7       17.03       14.05      1.50 o
   2  10   7       53.11       50.77      2.28 o
   3  10   7       93.56      104.06      2.97 o
   4  10   7       25.80       30.14      1.71 o
   5  10   7        0.38       -0.90      1.30 o
   6  10   7       10.53        9.55      1.72 o
   7  10   7        0.19        0.74      1.56 o
   8  10   7        3.81        5.19      1.71 o
 -11  11   7        0.85       -0.72      1.55 o
 -10  11   7        8.18       10.19      2.27 o
  -9  11   7        9.01       10.53      1.31 o
  -8  11   7        2.17        2.53      1.25 o
  -7  11   7        8.42        4.97      1.73 o
  -6  11   7        5.70        3.51      1.66 o
  -5  11   7        2.65        1.91      1.25 o
  -4  11   7       13.71        8.90      1.62 o
  -3  11   7       33.87       27.84      1.63 o
  -2  11   7       27.78       25.05      1.86 o
  -1  11   7       34.84       44.11      2.41 o
   0  11   7       71.21       74.43      3.99 o
   1  11   7       45.41       39.58      2.55 o
   2  11   7       44.14       44.98      2.50 o
   3  11   7      106.69      122.60      3.93 o
   4  11   7       78.26       95.41      3.54 o
   5  11   7       64.29       68.59      4.23 o
   6  11   7       49.89       67.59      4.69 o
  -9  12   7        0.00       -1.14      1.55 o
  -8  12   7        0.69        0.00      1.06 o
  -7  12   7        0.35        0.51      1.67 o
  -6  12   7        6.11        7.87      1.28 o
  -5  12   7       11.04        6.78      2.14 o
  -4  12   7        2.56       -1.44      1.44 o
  -3  12   7        0.00       -0.77      1.35 o
  -2  12   7        4.57        2.55      1.72 o
  -1  12   7       17.69       19.58      2.38 o
   0  12   7       12.13       13.12      1.32 o
   1  12   7       13.17       15.52      1.81 o
   2  12   7       15.88       15.72      1.79 o
   3  12   7        0.10        3.32      1.22 o
   4  12   7        5.44        6.28      1.84 o
   5  12   7        0.51        1.64      3.16 o
  -6  13   7        4.89        7.14      2.72 o
  -5  13   7        4.14        4.05      2.32 o
  -4  13   7        9.85        9.28      3.92 o
  -3  13   7        8.42        9.86      2.12 o
  -2  13   7        6.03        7.05      1.43 o
  -1  13   7       14.06       14.38      3.31 o
   0  13   7       12.91       12.76      1.38 o
   1  13   7        6.23        6.72      2.11 o
   2  13   7        5.97        7.99      4.33 o
 -17   0   8        6.65        8.01      5.93 o
 -16   0   8        2.68       -1.86      2.84 o
 -15   0   8       12.52        8.67      2.26 o
 -14   0   8       48.67       50.28      2.66 o
 -13   0   8       60.73       58.16      4.02 o
 -12   0   8      113.12      111.01      3.99 o
 -11   0   8       52.81       37.33      2.13 o
 -10   0   8      221.57      184.82      4.76 o
  -9   0   8      343.55      348.22      8.02 o
  -8   0   8      396.41      396.31      5.16 o
  -7   0   8     1162.22     1055.83     11.78 o
  -6   0   8     1015.10      994.95     21.85 o
  -5   0   8     5386.46     5862.24     71.18 o
  -4   0   8     1820.15     2238.96     24.10 o
  -3   0   8      205.40      144.70      2.40 o
  -2   0   8     1832.60     2038.23     21.63 o
  -1   0   8        2.22        5.31      0.74 o
   0   0   8      774.41      808.91      9.83 o
   1   0   8     2480.84     2454.04     31.59 o
   2   0   8      778.88      802.40      9.38 o
   3   0   8       85.37       95.19      2.64 o
   4   0   8      624.48      589.63      6.93 o
   5   0   8      220.01      245.64      3.77 o
   6   0   8      144.29      137.98      3.02 o
   7   0   8      262.96      242.79      4.43 o
   8   0   8      441.17      441.00      7.54 o
   9   0   8       41.16       37.01      2.41 o
  10   0   8       19.08       20.16      1.83 o
  11   0   8        1.40       -1.93      2.04 o
  12   0   8        2.22       -1.02      3.33 o
 -17   1   8        0.13       -0.05      1.75 o
 -16   1   8        5.09        1.99      1.53 o
 -15   1   8       12.48        9.60      1.49 o
 -14   1   8        3.19       -0.72      1.20 o
 -13   1   8        4.49        2.90      1.31 o
 -12   1   8        2.75        1.03      1.08 o
 -11   1   8       18.14       14.04      0.76 o
 -10   1   8       12.03       11.34      0.66 o
  -9   1   8        1.59       -0.70      0.70 o
  -8   1   8       13.94       13.37      0.81 o
  -7   1   8      283.00      288.06      3.96 o
  -6   1   8      113.08      104.52      1.35 o
  -5   1   8     2091.44     2306.39     16.36 o
  -4   1   8        0.51        0.32      0.40 o
  -3   1   8     1080.68     1270.70     15.66 o
  -2   1   8       44.17       34.73      0.87 o
  -1   1   8      317.31      391.79      4.28 o
   0   1   8      157.80      153.97      1.74 o
   1   1   8      531.39      545.62      4.93 o
   2   1   8       29.97       36.14      1.02 o
   3   1   8      202.09      204.80      2.14 o
   4   1   8        0.15        0.41      0.48 o
   5   1   8       32.01       32.26      1.37 o
   6   1   8      173.20      157.53      2.28 o
   7   1   8        3.37        5.35      0.78 o
   8   1   8       15.43        9.03      1.71 o
   9   1   8        0.03       -1.02      1.02 o
  10   1   8        1.55        2.91      1.39 o
  11   1   8        7.56        2.71      2.11 o
  12   1   8        0.17        1.45      1.88 o
 -17   2   8        9.22        9.45      1.85 o
 -16   2   8        5.20        3.48      1.83 o
 -15   2   8       18.99       19.15      1.70 o
 -14   2   8       80.30       85.56      2.56 o
 -13   2   8       87.73       95.07      2.10 o
 -12   2   8       66.52       61.69      1.68 o
 -11   2   8       93.04       72.37      1.63 o
 -10   2   8      191.31      174.47      2.95 o
  -9   2   8      242.48      274.66      3.14 o
  -8   2   8      398.22      393.38      3.71 o
  -7   2   8      180.18      155.37      1.81 o
  -6   2   8      728.30      696.73      5.63 o
  -5   2   8     1555.89     1787.97     13.22 o
  -4   2   8      434.51      420.98      3.26 o
  -3   2   8       39.46       21.98      0.64 o
  -2   2   8      154.19      111.09      1.28 o
  -1   2   8       76.61       64.48      1.18 o
   0   2   8      387.92      287.06      3.44 o
   1   2   8     1686.38     1684.94     13.87 o
   2   2   8     1408.56     1481.68     12.71 o
   3   2   8      461.04      497.46      4.30 o
   4   2   8      427.68      434.37      4.33 o
   5   2   8      361.10      366.69      4.11 o
   6   2   8       17.21       22.06      0.99 o
   7   2   8      376.95      365.98      4.11 o
   8   2   8      123.03      114.73      2.21 o
   9   2   8       30.54       37.74      1.68 o
  10   2   8       15.02       14.36      1.82 o
  11   2   8        1.56        2.10      2.16 o
  12   2   8        2.84        1.03      2.42 o
 -17   3   8        0.12       -1.27      1.27 o
 -16   3   8        0.18       -1.18      1.18 o
 -15   3   8       14.58       10.23      1.14 o
 -14   3   8        0.89       -0.41      1.12 o
 -13   3   8        7.74        4.95      1.19 o
 -12   3   8        3.63        0.87      0.94 o
 -11   3   8       30.01       28.86      1.05 o
 -10   3   8        5.51        1.71      0.53 o
  -9   3   8       34.00       32.46      0.85 o
  -8   3   8      112.30      126.03      1.63 o
  -7   3   8       77.68       91.26      1.41 o
  -6   3   8       66.93       43.72      0.78 o
  -5   3   8       19.79       17.61      0.58 o
  -4   3   8       18.65       14.31      0.44 o
  -3   3   8        5.10        2.55      0.34 o
  -2   3   8      173.36      168.66      1.70 o
  -1   3   8       60.41       53.63      1.35 o
   0   3   8      323.04      354.57      3.26 o
   1   3   8      292.68      322.83      3.31 o
   2   3   8       74.95       68.55      1.13 o
   3   3   8        0.94       -0.01      0.57 o
   4   3   8       56.28       46.30      1.13 o
   5   3   8       11.11        9.51      0.79 o
   6   3   8       12.15        9.93      0.74 o
   7   3   8        0.18        0.96      0.94 o
   8   3   8       50.99       42.48      1.91 o
   9   3   8        0.11        1.55      1.22 o
  10   3   8        1.85        5.74      1.60 o
  11   3   8        4.63        5.02      1.55 o
  12   3   8        0.90        2.54      1.62 o
 -16   4   8       14.34       15.72      1.51 o
 -15   4   8        9.53       11.10      1.46 o
 -14   4   8       54.66       62.77      2.42 o
 -13   4   8      107.84      115.13      2.73 o
 -12   4   8       42.06       41.29      1.45 o
 -11   4   8      126.19      113.63      2.20 o
 -10   4   8      196.58      185.99      2.76 o
  -9   4   8      227.11      238.84      2.59 o
  -8   4   8      343.09      313.86      3.23 o
  -7   4   8        6.92        2.50      0.39 o
  -6   4   8      181.95      203.42      2.31 o
  -5   4   8      993.53     1059.73      8.56 o
  -4   4   8      680.68      634.33      5.65 o
  -3   4   8      741.07      747.81      6.62 o
  -2   4   8      216.61      244.78      2.89 o
  -1   4   8     1509.70     1482.35     12.77 o
   0   4   8      117.74       78.62      1.72 o
   1   4   8      131.36      115.19      1.80 o
   2   4   8      156.55      165.48      2.79 o
   3   4   8       28.94       24.09      1.04 o
   4   4   8       18.38       13.40      0.76 o
   5   4   8        0.58       -0.57      0.57 o
   6   4   8       12.37       14.51      0.94 o
   7   4   8      143.60      140.96      2.35 o
   8   4   8      102.50      110.25      2.42 o
   9   4   8       20.45       22.54      1.65 o
  10   4   8       41.56       56.36      3.78 o
  11   4   8       10.20       14.48      2.27 o
 -16   5   8        0.01        2.17      1.77 o
 -15   5   8        1.19        1.33      1.79 o
 -14   5   8        0.56       -1.58      2.01 o
 -13   5   8        0.36       -0.52      1.32 o
 -12   5   8        2.70       -1.08      1.08 o
 -11   5   8        4.49        0.64      1.01 o
 -10   5   8        0.74       -1.14      1.14 o
  -9   5   8      192.78      218.57      3.16 o
  -8   5   8       20.56       19.98      1.03 o
  -7   5   8      225.59      234.51      2.84 o
  -6   5   8       78.73       83.05      1.61 o
  -5   5   8      298.36      240.22      2.74 o
  -4   5   8      488.21      457.90      4.67 o
  -3   5   8      525.44      537.34      5.15 o
  -2   5   8      352.55      360.52      3.79 o
  -1   5   8        6.14        6.07      0.44 o
   0   5   8       51.52       57.66      1.11 o
   1   5   8      175.13      143.96      1.99 o
   2   5   8       62.55       61.57      1.38 o
   3   5   8        7.34       13.59      0.80 o
   4   5   8       97.29       89.80      2.44 o
   5   5   8        0.01       -0.86      0.86 o
   6   5   8       36.44       30.69      1.31 o
   7   5   8        4.18        3.18      0.96 o
   8   5   8       46.34       45.86      4.82 o
   9   5   8        1.64        2.90      1.38 o
  10   5   8       11.41       17.11      1.55 o
  11   5   8        0.77        5.83      2.22 o
 -15   6   8        6.63        6.87      2.25 o
 -14   6   8       11.57       10.80      2.20 o
 -13   6   8       43.72       46.35      2.52 o
 -12   6   8       15.51       16.70      1.39 o
 -11   6   8       46.88       48.54      1.58 o
 -10   6   8       76.21       74.66      2.02 o
  -9   6   8      311.50      298.25      4.39 o
  -8   6   8      243.82      233.12      2.51 o
  -7   6   8       55.72       53.81      1.21 o
  -6   6   8        0.70       -0.11      0.60 o
  -5   6   8       86.35       78.17      1.44 o
  -4   6   8      671.44      618.22      6.44 o
  -3   6   8        3.81        2.19      0.66 o
  -2   6   8      347.91      358.17      4.11 o
  -1   6   8      899.21      888.75      8.54 o
   0   6   8     1049.11     1004.66     10.70 o
   1   6   8      409.89      421.03      5.01 o
   2   6   8      475.24      489.80      6.38 o
   3   6   8      423.60      426.70      5.98 o
   4   6   8      267.66      255.41      4.26 o
   5   6   8        6.24        7.59      0.97 o
   6   6   8        9.62        9.96      0.87 o
   7   6   8        7.06        6.30      1.08 o
   8   6   8       18.96       21.32      1.74 o
   9   6   8       12.41       12.02      1.36 o
  10   6   8        3.06        2.48      1.24 o
 -15   7   8        0.68       -0.07      1.58 o
 -14   7   8        0.05       -1.22      1.22 o
 -13   7   8        0.05       -1.16      1.16 o
 -12   7   8        3.60        3.67      1.10 o
 -11   7   8       26.19       32.49      1.59 o
 -10   7   8       74.83       66.47      2.05 o
  -9   7   8        0.00        0.30      1.02 o
  -8   7   8       10.64       10.19      1.46 o
  -7   7   8       70.82       79.60      2.71 o
  -6   7   8       43.05       27.59      1.67 o
  -5   7   8        0.15        0.35      0.69 o
  -4   7   8       69.05       62.92      2.07 o
  -3   7   8      111.68       91.53      2.29 o
  -2   7   8       20.90       19.09      0.89 o
  -1   7   8       21.57       33.43      1.51 o
   0   7   8       77.77       71.05      1.76 o
   1   7   8        0.46       -0.83      0.83 o
   2   7   8      269.69      256.04      4.10 o
   3   7   8      108.37      103.97      2.86 o
   4   7   8       21.39       21.11      1.32 o
   5   7   8        4.36        3.26      1.18 o
   6   7   8        6.01        6.27      1.29 o
   7   7   8       11.38       10.09      1.56 o
   8   7   8        3.21        1.61      1.50 o
   9   7   8        0.23        0.56      1.55 o
  10   7   8        0.00        1.99      2.26 o
 -14   8   8        3.06        0.86      1.60 o
 -13   8   8        0.72       -2.05      2.05 o
 -12   8   8        3.92        3.60      1.26 o
 -11   8   8        0.23       -0.82      1.32 o
 -10   8   8       27.61       28.63      1.47 o
  -9   8   8      100.99      110.22      3.12 o
  -8   8   8      169.18      173.05      3.11 o
  -7   8   8      239.93      231.25      2.80 o
  -6   8   8      118.47      118.82      3.09 o
  -5   8   8      301.77      331.21      5.17 o
  -4   8   8      973.12      948.26     10.71 o
  -3   8   8      425.39      394.19      4.62 o
  -2   8   8      175.97      173.00      3.64 o
  -1   8   8      356.25      366.02      5.24 o
   0   8   8       67.68       64.62      1.73 o
   1   8   8       74.38       74.43      3.48 o
   2   8   8        9.35        9.04      1.09 o
   3   8   8      134.80      148.40      3.16 o
   4   8   8      149.80      161.26      3.02 o
   5   8   8       94.69      101.43      4.02 o
   6   8   8       28.96       25.83      2.18 o
   7   8   8        3.63        0.82      1.43 o
   8   8   8       27.11       31.36      2.16 o
   9   8   8        8.23       11.86      1.76 o
 -13   9   8        0.00       -0.70      1.63 o
 -12   9   8        0.67       -1.38      1.38 o
 -11   9   8        0.08       -0.07      1.11 o
 -10   9   8        1.07        2.12      1.26 o
  -9   9   8        7.44        9.39      1.39 o
  -8   9   8       29.66       25.12      1.59 o
  -7   9   8       63.64       50.15      1.47 o
  -6   9   8        5.12        0.38      1.00 o
  -5   9   8       28.61       25.85      1.82 o
  -4   9   8       59.12       54.18      1.66 o
  -3   9   8       33.25       27.45      1.12 o
  -2   9   8        1.19       -0.85      0.85 o
  -1   9   8       93.31       93.56      3.32 o
   0   9   8        0.75        0.20      0.80 o
   1   9   8       16.48       14.30      1.35 o
   2   9   8      153.98      155.57      3.61 o
   3   9   8       72.59       84.18      2.59 o
   4   9   8       13.07       17.05      1.58 o
   5   9   8        0.00       -0.21      1.29 o
   6   9   8        4.10        5.73      1.47 o
   7   9   8        3.69        1.78      1.67 o
   8   9   8        6.92        8.56      1.83 o
 -12  10   8        5.90        7.30      1.83 o
 -11  10   8       11.99       13.10      1.61 o
 -10  10   8       29.21       22.31      1.82 o
  -9  10   8       19.04       17.96      1.30 o
  -8  10   8       15.14       11.79      1.20 o
  -7  10   8       33.50       30.61      1.33 o
  -6  10   8        5.53        5.18      1.08 o
  -5  10   8       25.34       23.77      1.65 o
  -4  10   8       78.83       77.80      2.05 o
  -3  10   8      133.47      127.28      2.53 o
  -2  10   8       71.92       77.61      3.23 o
  -1  10   8       34.66       44.51      1.90 o
   0  10   8       22.44       18.65      1.52 o
   1  10   8        3.98        2.91      1.07 o
   2  10   8       32.67       36.00      1.86 o
   3  10   8       31.21       34.80      1.90 o
   4  10   8       75.55       83.98      3.00 o
   5  10   8      114.01      131.80      4.09 o
   6  10   8       25.48       31.68      1.84 o
   7  10   8       11.95       19.79      2.05 o
 -11  11   8        0.46        1.26      5.50 o
 -10  11   8        5.05        6.25      1.66 o
  -9  11   8        3.54        5.83      1.81 o
  -8  11   8       14.34       19.95      1.38 o
  -7  11   8        9.63        9.36      1.26 o
  -6  11   8        0.39       -1.06      1.10 o
  -5  11   8        0.09       -0.93      0.93 o
  -4  11   8        0.45       -1.29      1.29 o
  -3  11   8        0.24       -0.86      0.86 o
  -2  11   8        0.02       -0.18      1.09 o
  -1  11   8        1.19        2.77      1.00 o
   0  11   8        3.50        5.87      1.53 o
   1  11   8       30.14       28.28      2.20 o
   2  11   8        6.51        5.45      1.19 o
   3  11   8        3.98        4.99      1.20 o
   4  11   8        0.34        2.03      1.35 o
   5  11   8        0.40        6.76      1.79 o
   6  11   8        1.80        3.21      2.15 o
  -9  12   8       27.72       44.07      2.53 o
  -8  12   8       29.81       35.61      1.87 o
  -7  12   8       17.34       21.46      1.72 o
  -6  12   8        8.81        8.20      1.85 o
  -5  12   8        2.23       -0.36      2.03 o
  -4  12   8        1.56       -0.87      1.11 o
  -3  12   8        6.27        3.75      1.16 o
  -2  12   8        9.91        8.68      1.43 o
  -1  12   8        5.96        4.88      1.61 o
   0  12   8        6.87        6.71      1.26 o
   1  12   8        4.67        2.75      2.12 o
   2  12   8       17.72       28.55      2.80 o
   3  12   8       12.74       19.02      1.55 o
   4  12   8       16.43       21.59      2.24 o
  -6  13   8        8.37        9.25      2.54 o
  -5  13   8        3.96        5.15      2.56 o
  -4  13   8        4.67        4.79      2.01 o
  -3  13   8        3.56        1.99      1.11 o
  -2  13   8        0.27       -1.08      1.08 o
  -1  13   8        0.41        0.65      2.06 o
   0  13   8        0.60       -2.00      2.66 o
   1  13   8        4.86        1.67      6.00 o
 -17   1   9        0.22       -0.40      2.67 o
 -16   1   9        0.23       -1.78      1.78 o
 -15   1   9       16.11       16.30      1.54 o
 -14   1   9       32.26       26.63      1.37 o
 -13   1   9       68.07       60.05      2.68 o
 -12   1   9      157.97      160.24      3.07 o
 -11   1   9       76.68       69.76      1.92 o
 -10   1   9       19.70       15.96      0.95 o
  -9   1   9      421.46      404.46      4.23 o
  -8   1   9     1336.21     1323.51     11.63 o
  -7   1   9     1099.85     1123.22      9.56 o
  -6   1   9      702.92      733.24      6.26 o
  -5   1   9     1135.16     1186.75      9.88 o
  -4   1   9      146.30      107.41      1.55 o
  -3   1   9      554.21      598.22      5.21 o
  -2   1   9      434.96      562.10      5.06 o
  -1   1   9      934.66      935.47      7.49 o
   0   1   9     1263.86     1254.14     12.23 o
   1   1   9      137.50      118.41      1.81 o
   2   1   9      184.70      182.38      2.16 o
   3   1   9      251.76      225.04      2.56 o
   4   1   9      243.54      239.90      2.80 o
   5   1   9        3.96        0.90      0.78 o
   6   1   9       72.48       72.84      1.82 o
   7   1   9      180.08      171.69      3.52 o
   8   1   9       84.23       97.31      2.92 o
   9   1   9       22.07       22.00      1.35 o
  10   1   9        5.25        4.22      1.47 o
  11   1   9        2.41       -0.71      2.21 o
 -17   2   9        2.10        0.65      1.91 o
 -16   2   9        5.46        4.23      1.57 o
 -15   2   9        3.18        3.16      1.27 o
 -14   2   9       16.72       11.55      1.36 o
 -13   2   9       12.96        9.23      1.07 o
 -12   2   9        0.06       -0.70      0.70 o
 -11   2   9       32.48       27.74      1.28 o
 -10   2   9       23.43       19.03      0.84 o
  -9   2   9      146.12      129.17      1.77 o
  -8   2   9        8.15        6.02      0.52 o
  -7   2   9        0.00       -0.56      0.56 o
  -6   2   9       61.00       69.60      0.94 o
  -5   2   9       46.66       44.93      0.81 o
  -4   2   9        1.32        1.03      0.39 o
  -3   2   9      549.68      554.28      4.49 o
  -2   2   9        5.75        7.46      0.46 o
  -1   2   9      113.49      108.16      1.76 o
   0   2   9      604.27      600.81      6.56 o
   1   2   9      490.33      501.20      4.40 o
   2   2   9      448.56      468.35      4.82 o
   3   2   9       93.97       99.95      1.49 o
   4   2   9      106.29       85.98      1.82 o
   5   2   9      211.75      211.94      2.84 o
   6   2   9       31.73       24.95      1.19 o
   7   2   9        7.57        4.39      1.14 o
   8   2   9       19.51       12.79      1.48 o
   9   2   9       22.72       29.36      2.20 o
  10   2   9        1.13        2.94      1.47 o
  11   2   9        0.00        0.99      1.68 o
 -17   3   9        7.73        4.81      2.67 o
 -16   3   9        5.54        4.08      1.39 o
 -15   3   9       33.57       31.66      1.86 o
 -14   3   9      100.30      112.73      3.15 o
 -13   3   9      110.47      119.79      2.76 o
 -12   3   9      106.34      102.12      2.26 o
 -11   3   9       92.66       91.29      2.06 o
 -10   3   9       10.08       11.68      0.87 o
  -9   3   9      236.45      231.13      2.58 o
  -8   3   9      483.59      457.80      4.41 o
  -7   3   9      103.71      109.26      1.51 o
  -6   3   9     1143.21     1236.51     10.21 o
  -5   3   9       39.45       33.08      0.68 o
  -4   3   9      231.94      191.24      2.19 o
  -3   3   9      213.26      222.15      2.36 o
  -2   3   9     1230.13     1250.45     10.05 o
  -1   3   9     1478.59     1392.34     12.02 o
   0   3   9     1260.25     1239.10     11.37 o
   1   3   9      401.20      411.99      4.22 o
   2   3   9      352.71      337.18      3.96 o
   3   3   9      277.34      251.63      3.20 o
   4   3   9      493.80      463.28      4.89 o
   5   3   9       28.76       31.88      1.17 o
   6   3   9      163.21      165.05      3.14 o
   7   3   9      297.14      288.37      4.40 o
   8   3   9       37.68       42.80      1.81 o
   9   3   9       70.26       83.92      6.56 o
  10   3   9       17.44       20.02      1.99 o
  11   3   9        9.35       17.30      2.28 o
 -16   4   9        0.03       -1.33      1.33 o
 -15   4   9        0.51        2.69      1.56 o
 -14   4   9        0.81        3.48      1.51 o
 -13   4   9       11.85       12.99      1.33 o
 -12   4   9        0.02       -0.91      0.91 o
 -11   4   9        0.61       -0.99      0.99 o
 -10   4   9        2.91        1.84      0.81 o
  -9   4   9      115.47      136.99      1.90 o
  -8   4   9        2.55       -0.03      0.54 o
  -7   4   9      112.51       84.79      1.27 o
  -6   4   9      135.96      143.85      2.02 o
  -5   4   9      673.43      630.74      5.90 o
  -4   4   9      138.02      153.92      1.77 o
  -3   4   9       88.69       98.86      1.30 o
  -2   4   9      197.98      163.84      2.30 o
  -1   4   9        8.54       10.89      0.52 o
   0   4   9        0.16       -0.12      0.47 o
   1   4   9       45.75       46.79      1.26 o
   2   4   9       17.80       11.81      0.68 o
   3   4   9        4.38        5.89      0.63 o
   4   4   9       19.01       19.97      1.11 o
   5   4   9       25.32       33.17      1.18 o
   6   4   9      139.57      143.26      3.87 o
   7   4   9       36.62       42.97      2.56 o
   8   4   9        0.14        1.58      1.28 o
   9   4   9        0.07        3.85      1.30 o
  10   4   9       10.01       13.00      2.01 o
  11   4   9        0.61        2.48      2.01 o
 -16   5   9       10.94       14.51      2.07 o
 -15   5   9       11.41       11.97      1.61 o
 -14   5   9       67.16       72.89      4.66 o
 -13   5   9       46.45       51.57      2.82 o
 -12   5   9       32.80       26.55      1.35 o
 -11   5   9        7.71        4.05      0.87 o
 -10   5   9       23.88       26.32      0.97 o
  -9   5   9      195.90      213.01      2.69 o
  -8   5   9      192.29      193.64      3.05 o
  -7   5   9      299.45      331.80      3.74 o
  -6   5   9      459.81      438.47      5.26 o
  -5   5   9      788.91      751.41      7.37 o
  -4   5   9       32.74       32.07      1.46 o
  -3   5   9      209.20      222.13      2.58 o
  -2   5   9      585.05      590.05      6.96 o
  -1   5   9      736.57      708.97      7.44 o
   0   5   9      375.97      383.50      4.24 o
   1   5   9      287.04      313.62      3.82 o
   2   5   9      334.01      330.87      3.78 o
   3   5   9      808.82      780.94      8.50 o
   4   5   9      295.89      316.93      4.19 o
   5   5   9      153.13      176.09      2.96 o
   6   5   9      116.62      126.71      3.02 o
   7   5   9      102.72      126.91      2.58 o
   8   5   9       16.09       16.94      1.31 o
   9   5   9        1.28        2.76      1.42 o
  10   5   9       21.14       28.67      2.23 o
 -15   6   9        1.02        1.44      1.36 o
 -14   6   9        0.34        0.50      1.15 o
 -13   6   9        1.28        0.40      1.07 o
 -12   6   9        0.16       -1.23      1.23 o
 -11   6   9       32.54       33.92      1.50 o
 -10   6   9        2.27        1.08      0.88 o
  -9   6   9      134.32      145.95      2.93 o
  -8   6   9      120.55      131.03      2.01 o
  -7   6   9       47.15       32.62      1.12 o
  -6   6   9        5.39        7.30      0.83 o
  -5   6   9      204.46      206.98      2.92 o
  -4   6   9       45.73       53.55      1.89 o
  -3   6   9       70.56       69.80      1.86 o
  -2   6   9        4.30        6.36      0.79 o
  -1   6   9      277.75      257.81      3.29 o
   0   6   9       18.53       14.87      0.98 o
   1   6   9       15.92       10.95      0.82 o
   2   6   9       21.68       25.64      2.31 o
   3   6   9      177.51      175.40      3.11 o
   4   6   9        2.49        0.36      1.07 o
   5   6   9        5.50        5.00      1.09 o
   6   6   9        3.15        2.75      0.95 o
   7   6   9       23.77       23.86      1.24 o
   8   6   9       12.43       11.35      1.59 o
   9   6   9        2.88        5.24      1.52 o
  10   6   9        7.43       12.88      1.63 o
 -15   7   9        3.87        4.19      3.02 o
 -14   7   9        5.33        1.66      1.15 o
 -13   7   9       18.05       16.02      1.71 o
 -12   7   9       22.00       21.92      1.36 o
 -11   7   9       11.09        9.67      1.10 o
 -10   7   9       83.99       92.93      2.20 o
  -9   7   9      157.42      159.49      2.91 o
  -8   7   9      156.00      168.14      3.10 o
  -7   7   9      139.88      125.26      2.19 o
  -6   7   9       31.26       18.96      0.93 o
  -5   7   9      339.23      325.35      5.47 o
  -4   7   9       77.37       74.45      2.77 o
  -3   7   9       38.78       34.58      1.86 o
  -2   7   9      428.97      413.11      5.07 o
  -1   7   9      336.73      331.72      4.51 o
   0   7   9      377.87      368.09      5.59 o
   1   7   9       89.23       82.37      3.67 o
   2   7   9      117.49      117.08      3.04 o
   3   7   9      268.05      276.16      4.14 o
   4   7   9       76.01       88.58      2.71 o
   5   7   9       19.93       18.22      1.32 o
   6   7   9        9.57        5.64      1.38 o
   7   7   9        6.93        6.94      1.45 o
   8   7   9        4.77        5.48      1.54 o
   9   7   9        0.53        1.25      1.66 o
 -14   8   9        0.00       -1.55      1.55 o
 -13   8   9        2.52        1.02      1.24 o
 -12   8   9        0.22       -0.15      1.10 o
 -11   8   9       18.25       14.79      1.20 o
 -10   8   9       14.59       21.98      1.65 o
  -9   8   9        1.63        0.09      1.03 o
  -8   8   9       12.79       15.13      1.42 o
  -7   8   9        0.45       -0.79      1.04 o
  -6   8   9        5.33       -0.59      1.16 o
  -5   8   9       28.97       22.99      1.34 o
  -4   8   9       79.22       65.66      1.75 o
  -3   8   9      193.85      191.26      2.87 o
  -2   8   9       39.74       37.92      1.45 o
  -1   8   9       81.32       78.63      2.16 o
   0   8   9       22.78       16.48      1.71 o
   1   8   9      178.71      165.01      3.11 o
   2   8   9       78.64       77.96      2.27 o
   3   8   9       35.47       34.18      1.54 o
   4   8   9       23.20       26.11      1.49 o
   5   8   9        3.94        0.40      1.39 o
   6   8   9        6.10        5.44      1.27 o
   7   8   9        0.59        0.51      1.50 o
   8   8   9        0.44        2.07      1.36 o
 -13   9   9        9.47        9.14      2.55 o
 -12   9   9       12.54       17.35      1.49 o
 -11   9   9       15.61       17.17      1.45 o
 -10   9   9       26.02       25.56      1.44 o
  -9   9   9       19.25       23.98      1.36 o
  -8   9   9       68.07       66.19      2.23 o
  -7   9   9       33.07       27.67      1.35 o
  -6   9   9       55.53       51.44      2.35 o
  -5   9   9      129.80      131.37      3.67 o
  -4   9   9      214.84      203.99      3.47 o
  -3   9   9       88.56       78.16      2.08 o
  -2   9   9      112.74      125.57      2.44 o
  -1   9   9       55.03       57.14      2.14 o
   0   9   9       11.98       11.81      1.31 o
   1   9   9        1.39        0.35      0.97 o
   2   9   9        4.90        5.11      1.50 o
   3   9   9       19.13       22.47      1.69 o
   4   9   9       36.62       45.75      2.61 o
   5   9   9       36.70       41.98      2.36 o
   6   9   9        9.90        8.53      1.68 o
   7   9   9       21.39       25.83      2.00 o
 -12  10   9        1.16        2.69      2.00 o
 -11  10   9        0.35        3.73      2.29 o
 -10  10   9        0.05        1.46      1.11 o
  -9  10   9        1.36       -0.99      1.03 o
  -8  10   9       14.14       15.91      1.04 o
  -7  10   9        0.22       -1.13      1.13 o
  -6  10   9        3.62        1.67      1.03 o
  -5  10   9        2.97       -0.23      1.18 o
  -4  10   9        2.36       -0.01      0.98 o
  -3  10   9        0.03       -0.87      0.87 o
  -2  10   9       10.22       13.58      1.10 o
  -1  10   9        0.59        1.12      1.05 o
   0  10   9       10.49       12.22      1.28 o
   1  10   9        3.61        3.12      1.33 o
   2  10   9        0.25       -0.72      1.02 o
   3  10   9        0.77       -0.04      1.66 o
   4  10   9        1.86        4.32      1.68 o
   5  10   9        0.77        0.86      1.65 o
   6  10   9        3.54        4.25      1.69 o
 -10  11   9       31.98       41.52      2.41 o
  -9  11   9       23.32       33.13      4.38 o
  -8  11   9       15.54       17.08      1.69 o
  -7  11   9        3.40        2.97      1.12 o
  -6  11   9        4.97        4.87      1.39 o
  -5  11   9       16.06       12.02      1.49 o
  -4  11   9       35.11       30.23      2.46 o
  -3  11   9       88.95       97.42      3.53 o
  -2  11   9       74.41       82.47      2.62 o
  -1  11   9       91.18       95.73      3.10 o
   0  11   9       22.75       20.21      1.66 o
   1  11   9       30.72       33.33      2.27 o
   2  11   9       21.33       26.89      1.88 o
   3  11   9        1.29        2.07      1.48 o
   4  11   9       15.33       15.19      2.26 o
   5  11   9        8.47       13.20      3.33 o
  -8  12   9        0.49       -0.82      1.11 o
  -7  12   9        2.26        0.17      1.86 o
  -6  12   9        0.01       -1.06      1.55 o
  -5  12   9        0.00       -0.24      1.41 o
  -4  12   9        0.05        1.24      1.90 o
  -3  12   9        0.09       -1.22      1.22 o
  -2  12   9        1.58        0.09      1.06 o
  -1  12   9        2.06       -1.28      1.28 o
   0  12   9        1.30       -1.29      1.29 o
   1  12   9        0.31        0.87      1.76 o
   2  12   9        0.16        1.22      1.75 o
   3  12   9        3.75        4.27      2.09 o
  -4  13   9       15.32       16.43      3.81 o
  -3  13   9        6.46        3.18      2.05 o
  -2  13   9        7.12        2.98      1.69 o
 -17   0  10        3.43        2.14      4.57 o
 -16   0  10        8.61        6.72      2.68 o
 -15   0  10        2.16       -0.43      1.37 o
 -14   0  10        7.71        1.56      1.46 o
 -13   0  10       17.80       15.86      1.49 o
 -12   0  10        5.00        4.32      1.18 o
 -11   0  10       54.04       66.88      4.50 o
 -10   0  10      519.76      542.55     14.92 o
  -9   0  10      124.51      141.03      2.51 o
  -8   0  10     1668.48     1617.83     19.50 o
  -7   0  10     3661.41     3847.30     44.81 o
  -6   0  10     5848.94     6472.18     69.66 o
  -5   0  10     2283.12     2391.41     25.52 o
  -4   0  10      797.84      791.74      8.94 o
  -3   0  10      326.23      273.30      4.39 o
  -2   0  10      116.73      131.65      2.30 o
  -1   0  10     1752.11     1829.78     21.91 o
   0   0  10     3708.22     3803.38     43.11 o
   1   0  10      543.92      556.80      7.45 o
   2   0  10      262.48      288.83      4.37 o
   3   0  10     1635.50     1524.29     18.87 o
   4   0  10        9.31        9.69      1.59 o
   5   0  10      527.12      492.06     10.81 o
   6   0  10      126.08      117.04      6.25 o
   7   0  10       59.47       75.96      3.00 o
   8   0  10        8.03       12.29      2.09 o
   9   0  10        2.97        1.59      1.70 o
  10   0  10        3.72        1.13      2.22 o
  11   0  10        8.00       11.66      3.00 o
 -17   1  10        1.51       -0.79      1.32 o
 -16   1  10        5.03        1.01      1.10 o
 -15   1  10        2.41        1.71      1.21 o
 -14   1  10        2.13       -0.29      1.02 o
 -13   1  10        6.80        6.12      1.16 o
 -12   1  10        2.99        1.70      0.82 o
 -11   1  10      182.26      168.86      3.98 o
 -10   1  10      103.17       99.38      2.63 o
  -9   1  10       51.11       44.18      1.42 o
  -8   1  10      179.11      193.77      2.79 o
  -7   1  10       10.06        5.65      0.57 o
  -6   1  10       16.58       15.33      0.76 o
  -5   1  10       64.98       62.97      1.01 o
  -4   1  10       76.15       86.70      1.39 o
  -3   1  10       95.33       93.91      1.12 o
  -2   1  10        0.05       -0.39      0.47 o
  -1   1  10       42.81       43.25      1.14 o
   0   1  10      127.12      131.71      1.69 o
   1   1  10      298.70      288.14      3.14 o
   2   1  10       16.98       21.20      0.95 o
   3   1  10      547.43      567.14      5.99 o
   4   1  10       25.20       18.76      0.99 o
   5   1  10       84.39       84.01      2.04 o
   6   1  10       83.57       63.96      2.11 o
   7   1  10        5.47        6.84      1.19 o
   8   1  10        0.05       -0.27      1.37 o
   9   1  10        1.25       -0.32      1.53 o
  10   1  10        0.66        1.09      1.75 o
  11   1  10        2.15        3.42      2.12 o
 -17   2  10        1.15        1.59      1.73 o
 -16   2  10       12.26       13.76      1.78 o
 -15   2  10       43.08       47.91      2.10 o
 -14   2  10       57.17       61.94      2.23 o
 -13   2  10      123.24      136.58      2.50 o
 -12   2  10      103.94       89.44      2.35 o
 -11   2  10      215.59      222.58      3.51 o
 -10   2  10      201.43      221.32      2.51 o
  -9   2  10      225.07      238.30      3.10 o
  -8   2  10       43.20       51.45      1.39 o
  -7   2  10     1084.43     1108.34      9.49 o
  -6   2  10      790.17      881.53      7.62 o
  -5   2  10      153.49      179.66      1.90 o
  -4   2  10      268.30      270.14      2.77 o
  -3   2  10      340.85      334.91      3.72 o
  -2   2  10      521.55      525.47      5.31 o
  -1   2  10     1280.78     1302.52     12.32 o
   0   2  10     2072.33     1956.98     18.74 o
   1   2  10      103.51      115.40      2.15 o
   2   2  10      106.95      110.75      1.82 o
   3   2  10       29.73       39.34      1.28 o
   4   2  10       32.62       22.92      1.14 o
   5   2  10       67.29       69.27      2.00 o
   6   2  10      342.03      352.33      5.78 o
   7   2  10       51.08       56.29      2.47 o
   8   2  10       78.40       82.00      3.26 o
   9   2  10       19.91       18.09      1.71 o
  10   2  10        4.21        4.42      1.50 o
  11   2  10       16.40       18.80      3.39 o
 -16   3  10        0.19       -2.10      2.32 o
 -15   3  10        0.02        3.00      1.74 o
 -14   3  10        1.76        3.09      1.14 o
 -13   3  10        0.62       -0.38      1.16 o
 -12   3  10        0.07       -0.81      0.81 o
 -11   3  10       63.96       53.57      1.53 o
 -10   3  10       79.09       74.32      2.46 o
  -9   3  10       21.68       18.93      0.87 o
  -8   3  10       51.43       50.33      1.27 o
  -7   3  10       86.86       96.22      1.51 o
  -6   3  10       35.87       43.88      1.06 o
  -5   3  10        8.50        3.37      0.55 o
  -4   3  10       63.29       52.83      1.12 o
  -3   3  10       42.90       21.86      0.78 o
  -2   3  10       22.10       20.23      0.78 o
  -1   3  10       28.55       27.42      1.10 o
   0   3  10        1.15       -0.53      0.53 o
   1   3  10      225.28      233.10      3.07 o
   2   3  10       85.38       95.24      1.71 o
   3   3  10       59.23       51.54      1.38 o
   4   3  10        3.30        2.20      0.88 o
   5   3  10       30.96       23.80      1.27 o
   6   3  10       58.71       60.47      2.65 o
   7   3  10        0.56        0.99      0.98 o
   8   3  10        0.06        2.02      1.19 o
   9   3  10        1.94        3.50      1.65 o
  10   3  10        0.09        1.73      2.84 o
 -16   4  10       11.53       17.03      2.16 o
 -15   4  10       45.57       45.28      2.65 o
 -14   4  10       99.06      130.13      5.17 o
 -13   4  10       91.87       99.00      3.68 o
 -12   4  10      113.78      124.84      3.20 o
 -11   4  10      191.48      197.00      3.52 o
 -10   4  10      227.66      251.14      4.14 o
  -9   4  10       45.67       47.38      1.55 o
  -8   4  10       62.51       53.76      1.51 o
  -7   4  10      100.89      110.51      1.69 o
  -6   4  10      497.78      515.05      5.18 o
  -5   4  10       22.35       25.79      1.04 o
  -4   4  10       21.97       14.79      0.60 o
  -3   4  10      310.46      327.52      3.55 o
  -2   4  10      206.87      199.76      2.83 o
  -1   4  10      703.42      646.53      7.56 o
   0   4  10      199.14      202.83      2.50 o
   1   4  10      366.07      375.99      4.78 o
   2   4  10       33.92       39.34      1.29 o
   3   4  10        2.69        0.63      0.82 o
   4   4  10        2.04        0.74      1.10 o
   5   4  10       25.84       25.18      1.72 o
   6   4  10      117.26      127.89      2.58 o
   7   4  10       29.43       26.34      1.50 o
   8   4  10       33.39       43.03      2.93 o
   9   4  10       41.83       54.78      2.96 o
  10   4  10       11.71       15.01      1.97 o
 -16   5  10        0.02       -0.05      2.06 o
 -15   5  10        0.38       -1.76      1.85 o
 -14   5  10        0.17        1.38      1.86 o
 -13   5  10       12.78       11.36      1.49 o
 -12   5  10       10.95        9.96      1.30 o
 -11   5  10        1.71       -0.99      0.99 o
 -10   5  10       52.00       56.25      2.63 o
  -9   5  10        6.93        5.92      0.82 o
  -8   5  10        2.30        1.44      1.15 o
  -7   5  10      109.33      102.21      2.15 o
  -6   5  10      176.71      173.02      3.19 o
  -5   5  10        0.94        1.89      0.87 o
  -4   5  10       18.71       21.56      0.84 o
  -3   5  10       67.15       70.10      1.47 o
  -2   5  10        0.42       -0.63      0.67 o
  -1   5  10       48.57       59.73      1.61 o
   0   5  10       55.49       49.02      1.57 o
   1   5  10       64.64       76.17      1.86 o
   2   5  10        4.30        2.72      1.02 o
   3   5  10       33.04       36.97      1.41 o
   4   5  10       21.39       16.66      1.06 o
   5   5  10      100.39       91.23      2.19 o
   6   5  10       22.29       20.50      1.69 o
   7   5  10        0.24        3.07      1.09 o
   8   5  10        9.48       10.12      1.22 o
   9   5  10        0.90        5.79      2.05 o
  10   5  10        0.44        4.00      1.80 o
 -15   6  10       10.92       11.89      1.85 o
 -14   6  10       18.19       15.08      2.15 o
 -13   6  10       17.04       16.60      1.54 o
 -12   6  10       17.39       13.20      1.47 o
 -11   6  10       63.46       66.38      2.69 o
 -10   6  10      254.65      241.38      4.20 o
  -9   6  10       58.73       63.42      2.06 o
  -8   6  10      127.58      132.75      2.82 o
  -7   6  10      167.01      171.00      2.66 o
  -6   6  10      715.16      711.74      8.49 o
  -5   6  10      258.45      254.41      3.83 o
  -4   6  10       19.96       29.21      1.30 o
  -3   6  10      112.56      134.00      2.71 o
  -2   6  10       25.99       25.56      1.05 o
  -1   6  10        2.74        1.92      0.71 o
   0   6  10       34.77       32.78      1.25 o
   1   6  10       28.72       28.33      1.36 o
   2   6  10      294.77      271.67      4.96 o
   3   6  10      253.85      252.26      4.21 o
   4   6  10      224.88      239.89      3.98 o
   5   6  10      239.93      255.85      4.95 o
   6   6  10      114.75      125.66      2.96 o
   7   6  10      100.94      118.12      3.65 o
   8   6  10        6.91       11.12      1.42 o
   9   6  10        9.12       11.61      2.16 o
 -14   7  10        0.37       -1.29      1.29 o
 -13   7  10        0.38       -1.07      1.42 o
 -12   7  10       14.75       11.21      1.14 o
 -11   7  10        1.85       -0.16      1.09 o
 -10   7  10        0.30        0.63      1.01 o
  -9   7  10       12.67       15.81      1.22 o
  -8   7  10       17.01       16.22      1.19 o
  -7   7  10       54.28       36.91      1.30 o
  -6   7  10       31.90       17.92      1.08 o
  -5   7  10       46.65       38.89      2.08 o
  -4   7  10        2.05        1.09      0.79 o
  -3   7  10      153.06      159.38      2.65 o
  -2   7  10       23.88       26.54      1.17 o
  -1   7  10      101.11       95.74      2.42 o
   0   7  10        8.88        5.63      0.90 o
   1   7  10        2.13       -0.18      0.97 o
   2   7  10       89.37       86.34      2.86 o
   3   7  10       52.16       54.83      2.18 o
   4   7  10       47.60       47.42      2.57 o
   5   7  10       32.46       29.17      2.16 o
   6   7  10        0.05        1.24      1.11 o
   7   7  10        2.74        1.92      1.24 o
   8   7  10        2.74        3.39      1.68 o
 -14   8  10        1.97       -2.19      2.62 o
 -13   8  10        5.58        1.95      1.22 o
 -12   8  10        1.82        0.77      1.07 o
 -11   8  10       24.39       22.68      1.51 o
 -10   8  10       26.90       26.10      1.81 o
  -9   8  10       33.87       30.44      1.84 o
  -8   8  10       34.98       38.64      1.73 o
  -7   8  10       52.37       52.24      1.81 o
  -6   8  10      148.03      146.49      2.88 o
  -5   8  10      424.84      427.53      6.27 o
  -4   8  10      308.61      289.29      4.90 o
  -3   8  10      458.13      457.62      5.41 o
  -2   8  10      400.97      378.37      5.20 o
  -1   8  10      389.31      394.62      5.41 o
   0   8  10      279.71      273.43      4.56 o
   1   8  10      151.22      152.59      3.33 o
   2   8  10      182.59      197.85      3.69 o
   3   8  10      134.71      150.74      3.88 o
   4   8  10       62.93       78.23      2.38 o
   5   8  10        5.46        6.60      1.18 o
   6   8  10       10.65       13.73      1.38 o
   7   8  10       12.89       16.65      1.84 o
   8   8  10       13.24       15.81      1.82 o
 -13   9  10        0.00        2.20      5.07 o
 -12   9  10        3.15        3.72      1.53 o
 -11   9  10        0.00       -0.80      1.11 o
 -10   9  10        0.05       -1.41      1.41 o
  -9   9  10        1.70        0.53      1.35 o
  -8   9  10        7.47        2.94      1.41 o
  -7   9  10        4.19        3.12      0.96 o
  -6   9  10       16.52       15.73      1.15 o
  -5   9  10       60.19       60.00      2.23 o
  -4   9  10       61.95       61.83      2.48 o
  -3   9  10       24.13       18.60      1.05 o
  -2   9  10        0.08       -0.10      1.13 o
  -1   9  10       43.13       47.17      2.23 o
   0   9  10       26.27       23.16      1.35 o
   1   9  10       35.71       37.89      1.86 o
   2   9  10       25.45       27.92      1.33 o
   3   9  10       22.46       16.54      1.42 o
   4   9  10        0.16       -1.42      1.42 o
   5   9  10        2.09       -0.40      1.48 o
   6   9  10        4.51        3.21      1.42 o
   7   9  10        8.39        7.05      3.94 o
 -11  10  10       52.16       68.70      3.72 o
 -10  10  10       38.94       41.75      2.78 o
  -9  10  10       53.62       61.69      4.04 o
  -8  10  10       31.44       27.64      2.18 o
  -7  10  10        6.22        2.56      1.02 o
  -6  10  10        6.00        2.68      1.07 o
  -5  10  10       17.35       10.11      1.77 o
  -4  10  10       44.93       42.31      2.43 o
  -3  10  10       25.53       26.50      1.62 o
  -2  10  10       59.51       64.12      2.11 o
  -1  10  10       66.95       68.48      2.19 o
   0  10  10       54.91       59.63      2.30 o
   1  10  10       74.31       93.25      2.61 o
   2  10  10       55.10       71.01      2.72 o
   3  10  10       48.68       55.21      3.54 o
   4  10  10       13.49       13.99      1.71 o
   5  10  10        0.10       -1.79      1.79 o
 -10  11  10        0.12       -1.33      1.87 o
  -9  11  10        0.00       -1.56      1.56 o
  -8  11  10        1.72        3.03      1.14 o
  -7  11  10        1.43        2.71      1.04 o
  -6  11  10        2.14       -0.02      1.08 o
  -5  11  10        0.56       -0.87      1.19 o
  -4  11  10        4.55        5.38      2.15 o
  -3  11  10        3.01       -0.22      1.42 o
  -2  11  10        7.32        5.07      1.40 o
  -1  11  10        8.73       11.76      1.23 o
   0  11  10        3.47        4.14      1.39 o
   1  11  10        0.15        0.03      1.25 o
   2  11  10        3.32        1.61      1.42 o
   3  11  10        1.67        0.66      1.46 o
   4  11  10        0.45       -1.05      4.53 o
  -7  12  10       26.66       30.55      2.31 o
  -6  12  10       42.02       55.04      5.43 o
  -5  12  10       51.31       55.55      5.72 o
  -4  12  10       35.24       41.64      3.18 o
  -3  12  10       10.98       14.67      1.45 o
  -2  12  10        6.88        6.75      1.86 o
  -1  12  10        0.20       -1.32      1.38 o
   0  12  10        2.77        3.17      1.33 o
   1  12  10        1.00        2.05      2.85 o
 -17   1  11       15.48       15.47      1.94 o
 -16   1  11       47.42       53.24      2.63 o
 -15   1  11       42.34       49.52      1.77 o
 -14   1  11       35.89       41.94      2.30 o
 -13   1  11       66.71       76.26      2.54 o
 -12   1  11       92.37       88.03      2.59 o
 -11   1  11        1.07       -0.09      0.86 o
 -10   1  11      101.46      103.05      2.27 o
  -9   1  11       28.12       23.51      0.97 o
  -8   1  11      160.62      154.71      2.38 o
  -7   1  11       73.25       88.64      1.49 o
  -6   1  11      274.56      258.30      2.38 o
  -5   1  11      651.21      630.03      4.97 o
  -4   1  11      556.68      573.22      5.32 o
  -3   1  11      821.11      900.22      7.63 o
  -2   1  11      857.82      942.86      9.14 o
  -1   1  11      704.62      681.37      7.00 o
   0   1  11       51.10       56.29      1.35 o
   1   1  11       22.39       24.88      0.94 o
   2   1  11     1382.51     1359.51     14.20 o
   3   1  11       27.42       37.05      1.83 o
   4   1  11       82.61       94.20      2.83 o
   5   1  11      385.67      355.45      6.09 o
   6   1  11      166.90      164.11      4.18 o
   7   1  11      122.48      129.03      3.34 o
   8   1  11       26.49       21.27      2.44 o
   9   1  11        0.50        0.18      1.60 o
  10   1  11        2.89        3.37      2.14 o
 -17   2  11        0.01       -2.33      2.33 o
 -16   2  11        0.05        0.21      2.10 o
 -15   2  11       13.22       15.99      1.31 o
 -14   2  11        2.07        1.50      1.07 o
 -13   2  11       38.53       35.65      1.51 o
 -12   2  11      113.45      126.69      2.81 o
 -11   2  11        0.01       -0.90      0.91 o
 -10   2  11       78.22       69.24      2.16 o
  -9   2  11      100.13       89.40      1.90 o
  -8   2  11        0.23       -0.25      0.62 o
  -7   2  11        5.83        5.03      0.53 o
  -6   2  11      155.91      167.21      2.10 o
  -5   2  11      269.35      284.50      3.39 o
  -4   2  11      653.53      622.73      5.54 o
  -3   2  11      582.72      600.88      5.92 o
  -2   2  11       55.93       62.54      1.48 o
  -1   2  11      482.73      498.84      5.42 o
   0   2  11       48.20       40.09      1.65 o
   1   2  11       47.42       42.64      1.31 o
   2   2  11        2.26        2.99      0.82 o
   3   2  11        9.88        7.02      0.72 o
   4   2  11      132.98      121.97      2.76 o
   5   2  11       30.61       35.80      1.80 o
   6   2  11        1.20        0.88      1.27 o
   7   2  11        0.22       -1.49      1.49 o
   8   2  11        0.41       -0.75      1.97 o
   9   2  11        1.21       -0.31      1.42 o
  10   2  11        0.15        2.76      1.89 o
 -16   3  11       12.68       12.03      1.58 o
 -15   3  11       10.69       10.20      1.86 o
 -14   3  11       91.92      108.46      3.07 o
 -13   3  11       39.72       40.47      2.31 o
 -12   3  11      122.73      130.49      2.32 o
 -11   3  11      125.25      133.98      2.57 o
 -10   3  11      843.82      850.60      9.00 o
  -9   3  11      561.24      572.83      5.41 o
  -8   3  11      298.49      315.37      3.20 o
  -7   3  11      663.95      691.92      5.89 o
  -6   3  11       57.66       63.27      1.26 o
  -5   3  11      251.96      214.34      2.50 o
  -4   3  11      527.59      517.98      5.37 o
  -3   3  11      473.00      520.04      5.36 o
  -2   3  11      935.38      950.13      8.79 o
  -1   3  11      900.51      850.49      9.09 o
   0   3  11       15.18       13.14      0.82 o
   1   3  11      852.03      830.16      9.22 o
   2   3  11      269.74      254.81      3.51 o
   3   3  11       99.64      102.73      1.77 o
   4   3  11        1.38       -0.15      0.69 o
   5   3  11       88.52       94.34      2.53 o
   6   3  11       27.23       23.19      1.49 o
   7   3  11        2.38       -1.24      1.24 o
   8   3  11       16.39       17.31      1.88 o
   9   3  11        3.37        4.18      1.63 o
  10   3  11        6.73       11.95      3.08 o
 -16   4  11        0.81        0.49      1.41 o
 -15   4  11        1.61        6.52      2.29 o
 -14   4  11        0.09        1.48      1.34 o
 -13   4  11       16.35       13.48      1.49 o
 -12   4  11       21.39       24.15      1.55 o
 -11   4  11        2.45        0.77      0.96 o
 -10   4  11      153.90      186.43      2.81 o
  -9   4  11       40.16       40.18      1.79 o
  -8   4  11      190.95      153.69      2.64 o
  -7   4  11       31.28       43.41      1.35 o
  -6   4  11        2.87        4.57      0.89 o
  -5   4  11        5.51        1.05      0.68 o
  -4   4  11        9.51       13.34      0.81 o
  -3   4  11       54.16       61.91      1.61 o
  -2   4  11       10.46       15.69      0.82 o
  -1   4  11       86.23       70.78      1.78 o
   0   4  11       49.78       58.89      1.56 o
   1   4  11        0.15        1.20      0.94 o
   2   4  11        0.61       -0.26      0.66 o
   3   4  11        5.62       10.08      0.99 o
   4   4  11       38.81       33.10      1.55 o
   5   4  11        0.07       -0.49      0.90 o
   6   4  11       22.49       18.80      1.42 o
   7   4  11        1.11       -1.37      1.38 o
   8   4  11        7.07        7.82      1.25 o
   9   4  11        0.02        1.08      1.82 o
 -16   5  11        2.03       -0.67      3.33 o
 -15   5  11       16.16       15.78      1.60 o
 -14   5  11       27.45       31.53      2.81 o
 -13   5  11       57.20       63.12      2.22 o
 -12   5  11       59.27       72.26      2.32 o
 -11   5  11      294.11      292.77      5.24 o
 -10   5  11      435.91      435.22      5.21 o
  -9   5  11      514.96      545.41      6.21 o
  -8   5  11      214.88      211.34      3.56 o
  -7   5  11      248.66      243.49      3.54 o
  -6   5  11      137.40      133.67      2.49 o
  -5   5  11       32.56       43.10      1.28 o
  -4   5  11      329.01      353.15      4.74 o
  -3   5  11      125.34      131.44      2.23 o
  -2   5  11      868.56      833.00      9.49 o
  -1   5  11      178.05      177.35      2.97 o
   0   5  11      160.60      162.57      2.79 o
   1   5  11      236.30      220.58      3.49 o
   2   5  11      285.62      276.71      3.99 o
   3   5  11       28.57       26.67      1.36 o
   4   5  11       18.63       18.55      1.38 o
   5   5  11       42.39       50.53      1.90 o
   6   5  11       49.31       52.53      2.10 o
   7   5  11       16.82       17.41      1.35 o
   8   5  11       31.60       49.85      4.09 o
   9   5  11       14.85       22.46      2.31 o
 -15   6  11        4.85        3.89      1.92 o
 -14   6  11       12.62       14.37      1.91 o
 -13   6  11        3.95        3.34      1.50 o
 -12   6  11        1.03        0.59      1.02 o
 -11   6  11       17.38       16.39      1.19 o
 -10   6  11       30.43       42.70      1.81 o
  -9   6  11        0.18        0.22      0.92 o
  -8   6  11       35.82       31.14      1.24 o
  -7   6  11       81.26       69.82      2.10 o
  -6   6  11      107.51       89.04      2.46 o
  -5   6  11        5.94        9.53      1.04 o
  -4   6  11       61.48       64.80      1.62 o
  -3   6  11        2.08        1.86      0.84 o
  -2   6  11       20.02       19.44      1.14 o
  -1   6  11      107.42      101.52      2.19 o
   0   6  11      214.30      216.31      3.53 o
   1   6  11       80.18       71.67      2.39 o
   2   6  11       27.24       20.51      1.45 o
   3   6  11        2.39       -0.23      1.59 o
   4   6  11        3.30        2.52      1.42 o
   5   6  11        1.04       -0.50      1.55 o
   6   6  11        0.19        2.23      1.55 o
   7   6  11        2.12        3.97      1.28 o
   8   6  11        0.41        1.95      1.80 o
 -14   7  11       12.26       12.10      1.61 o
 -13   7  11        4.38        6.34      1.40 o
 -12   7  11        0.23        0.35      1.09 o
 -11   7  11        8.59        6.94      1.11 o
 -10   7  11       18.66       15.76      1.09 o
  -9   7  11       35.49       36.89      1.97 o
  -8   7  11       54.04       54.29      1.51 o
  -7   7  11       66.85       52.80      1.79 o
  -6   7  11      213.56      195.08      3.43 o
  -5   7  11      246.41      242.83      3.93 o
  -4   7  11       75.88       77.92      2.06 o
  -3   7  11       92.86       76.89      1.94 o
  -2   7  11       22.03       15.35      1.14 o
  -1   7  11       29.68       28.75      1.44 o
   0   7  11        0.59       -0.57      1.03 o
   1   7  11       54.11       48.37      1.98 o
   2   7  11      167.49      179.85      4.39 o
   3   7  11      188.12      202.03      5.41 o
   4   7  11      158.14      163.73      3.85 o
   5   7  11       88.06       87.38      3.13 o
   6   7  11       88.60       88.92      3.36 o
   7   7  11       43.53       49.69      2.79 o
   8   7  11       30.68       37.15      7.33 o
 -13   8  11        1.02       -0.08      1.65 o
 -12   8  11        1.99        0.04      1.33 o
 -11   8  11        1.33       -1.41      1.41 o
 -10   8  11        0.03       -0.93      0.93 o
  -9   8  11        0.01       -0.91      0.91 o
  -8   8  11       17.55       14.04      0.98 o
  -7   8  11       33.17       31.00      1.43 o
  -6   8  11       11.33        9.88      1.10 o
  -5   8  11       10.34       10.35      1.20 o
  -4   8  11        0.71       -0.68      0.97 o
  -3   8  11        7.78        7.57      0.95 o
  -2   8  11       63.36       61.30      1.93 o
  -1   8  11       15.01       12.88      1.36 o
   0   8  11        1.34       -1.12      1.12 o
   1   8  11        3.27        3.35      1.07 o
   2   8  11        1.63        2.59      1.16 o
   3   8  11        0.82        0.04      1.28 o
   4   8  11        3.23        2.22      1.32 o
   5   8  11        0.93       -1.15      1.15 o
   6   8  11        2.12        3.07      1.33 o
   7   8  11        0.25        2.55      1.88 o
 -12   9  11       26.04       30.71      2.21 o
 -11   9  11       23.02       23.08      1.88 o
 -10   9  11       20.44       24.97      1.94 o
  -9   9  11       16.95       15.75      1.29 o
  -8   9  11        5.27        5.32      0.99 o
  -7   9  11        3.31        2.74      0.93 o
  -6   9  11       26.55       22.47      1.71 o
  -5   9  11       68.53       65.74      2.66 o
  -4   9  11       70.62       71.31      2.56 o
  -3   9  11       67.67       66.27      2.56 o
  -2   9  11       78.95       84.29      2.48 o
  -1   9  11       80.89       85.09      3.16 o
   0   9  11       67.33       60.98      2.64 o
   1   9  11       50.27       51.16      2.18 o
   2   9  11       37.23       49.94      2.34 o
   3   9  11       74.54       86.65      3.20 o
   4   9  11       17.28       14.02      1.56 o
   5   9  11        3.94        4.09      1.18 o
   6   9  11        0.80        0.88      1.55 o
 -11  10  11        0.22       -1.53      1.78 o
 -10  10  11        0.09       -1.24      1.24 o
  -9  10  11        3.28        2.66      1.13 o
  -8  10  11        1.09       -0.30      1.17 o
  -7  10  11        5.58        5.00      0.96 o
  -6  10  11        0.00       -0.06      1.19 o
  -5  10  11        2.70        2.73      1.09 o
  -4  10  11       10.74        8.62      1.57 o
  -3  10  11        4.37        3.29      1.20 o
  -2  10  11       22.89       26.98      1.58 o
  -1  10  11        5.21        4.82      1.18 o
   0  10  11        6.92        5.97      1.53 o
   1  10  11       13.91       14.80      1.35 o
   2  10  11        1.73        1.02      1.13 o
   3  10  11        2.94        1.74      1.19 o
   4  10  11        1.86        1.36      1.74 o
  -9  11  11       11.08        8.25      1.62 o
  -8  11  11       14.11       16.86      1.89 o
  -7  11  11       33.88       46.57      3.64 o
  -6  11  11       58.29       65.31      4.27 o
  -5  11  11       66.20       66.32      3.44 o
  -4  11  11       61.55       68.34      4.34 o
  -3  11  11       48.80       48.99      3.71 o
  -2  11  11       35.98       34.97      1.89 o
  -1  11  11       16.92       18.42      1.82 o
   0  11  11       35.72       35.07      2.67 o
   1  11  11       18.22       18.92      1.57 o
   2  11  11       21.25       24.88      1.66 o
  -6  12  11        0.46       -1.29      1.74 o
  -5  12  11        0.03       -0.43      1.82 o
  -4  12  11        7.16       10.35      2.12 o
  -3  12  11        4.50        7.00      2.02 o
  -2  12  11        4.52        3.45      1.86 o
  -1  12  11        4.31        5.95      1.95 o
 -16   0  12       79.53       99.57      9.62 o
 -15   0  12       82.70       95.99      5.00 o
 -14   0  12      251.89      276.85      7.02 o
 -13   0  12       54.73       60.66      4.31 o
 -12   0  12       46.70       41.95      2.40 o
 -11   0  12      211.14      230.94     10.04 o
 -10   0  12      287.44      244.34      5.54 o
  -9   0  12        9.92       10.89      0.90 o
  -8   0  12      110.75      102.89      2.79 o
  -7   0  12       63.63       64.89      2.13 o
  -6   0  12       52.16       51.67      1.83 o
  -5   0  12       88.54       91.56      2.96 o
  -4   0  12      798.53      754.68     10.66 o
  -3   0  12     3385.18     3340.21     43.18 o
  -2   0  12     2748.78     2766.68     43.56 o
  -1   0  12     2165.60     2148.82     32.18 o
   0   0  12        1.31       -1.13      1.13 o
   1   0  12      240.76      249.16      5.00 o
   2   0  12        1.82        1.27      1.71 o
   3   0  12       13.38        8.61      2.91 o
   4   0  12      287.03      283.68      7.26 o
   5   0  12       61.64       61.29      4.03 o
   6   0  12      102.81      110.00      8.66 o
   7   0  12       64.13       65.57      7.00 o
   8   0  12        9.03       10.72      3.66 o
   9   0  12        3.37        8.66      4.33 o
 -16   1  12        3.03        3.20      1.39 o
 -15   1  12        0.20        2.15      1.13 o
 -14   1  12        3.35        7.88      1.13 o
 -13   1  12       91.77       91.74      2.64 o
 -12   1  12        4.03        5.49      0.85 o
 -11   1  12      276.35      264.66      4.44 o
 -10   1  12      114.54      113.61      1.87 o
  -9   1  12       56.60       48.31      1.37 o
  -8   1  12       44.29       39.58      1.25 o
  -7   1  12       48.00       38.30      0.98 o
  -6   1  12      274.00      264.29      2.94 o
  -5   1  12      366.52      351.43      3.55 o
  -4   1  12      456.82      442.63      4.49 o
  -3   1  12      155.79      138.48      2.15 o
  -2   1  12        8.60        6.67      0.65 o
  -1   1  12       10.67        8.40      0.88 o
   0   1  12      405.06      365.98      5.30 o
   1   1  12        5.21        7.36      0.97 o
   2   1  12      316.24      312.71      5.36 o
   3   1  12        0.81       -0.71      1.17 o
   4   1  12       16.05       11.08      1.62 o
   5   1  12        1.03        1.43      1.28 o
   6   1  12        0.11        3.41      1.39 o
   7   1  12        0.00        3.96      1.73 o
   8   1  12        0.00        1.21      1.76 o
   9   1  12        0.01       -0.83      1.61 o
 -16   2  12        5.12        3.78      2.31 o
 -15   2  12       24.53       29.34      1.89 o
 -14   2  12       31.53       38.44      1.70 o
 -13   2  12        8.59        8.48      1.01 o
 -12   2  12      118.36      126.95      2.41 o
 -11   2  12      286.62      316.19      4.16 o
 -10   2  12      126.30      141.82      2.28 o
  -9   2  12      283.68      278.21      3.35 o
  -8   2  12     1419.21     1387.91     12.42 o
  -7   2  12      606.88      617.51      5.71 o
  -6   2  12       31.59       28.59      0.89 o
  -5   2  12        4.84        2.67      0.72 o
  -4   2  12       25.92       26.74      1.02 o
  -3   2  12      153.78      157.21      2.19 o
  -2   2  12     1309.18     1312.05     11.95 o
  -1   2  12      236.24      222.08      3.02 o
   0   2  12      162.96      167.93      2.35 o
   1   2  12      293.99      293.92      3.76 o
   2   2  12      160.61      156.28      3.40 o
   3   2  12      158.29      136.03      2.74 o
   4   2  12      330.48      323.72      5.96 o
   5   2  12       87.20       97.72      2.87 o
   6   2  12       36.65       44.01      2.50 o
   7   2  12       24.10       16.81      2.00 o
   8   2  12        0.58       -0.32      1.98 o
   9   2  12        5.26        8.41      1.65 o
 -16   3  12        0.61       -0.95      2.64 o
 -15   3  12        3.72        6.92      1.45 o
 -14   3  12        0.01        1.21      2.16 o
 -13   3  12        3.38        3.60      1.25 o
 -12   3  12        2.74        0.68      1.24 o
 -11   3  12        4.11        3.88      1.23 o
 -10   3  12       49.41       42.19      1.59 o
  -9   3  12        0.10        0.01      0.86 o
  -8   3  12      206.32      201.82      3.19 o
  -7   3  12       62.93       63.99      1.59 o
  -6   3  12        1.54        0.59      0.98 o
  -5   3  12        1.79       -0.55      0.55 o
  -4   3  12       54.16       48.02      1.23 o
  -3   3  12       35.71       28.55      1.40 o
  -2   3  12      266.54      264.96      3.42 o
  -1   3  12      169.02      161.12      2.32 o
   0   3  12        0.55        0.76      0.73 o
   1   3  12        8.97       12.59      0.82 o
   2   3  12       63.56       59.19      2.29 o
   3   3  12        0.01       -0.67      0.67 o
   4   3  12        2.92        0.48      0.89 o
   5   3  12       15.80       11.93      1.48 o
   6   3  12        2.41        2.42      2.55 o
   7   3  12        2.28        0.70      2.11 o
   8   3  12        0.09        2.43      2.50 o
   9   3  12        0.11       -0.99      1.64 o
 -16   4  12        1.02       -1.72      1.72 o
 -15   4  12       20.63       20.63      2.98 o
 -14   4  12        4.24        3.24      1.21 o
 -13   4  12        6.64        4.10      1.56 o
 -12   4  12       76.70       88.67      2.28 o
 -11   4  12       80.27       82.21      2.51 o
 -10   4  12       97.63      102.67      2.18 o
  -9   4  12       99.60       93.22      2.08 o
  -8   4  12      649.69      638.93      7.36 o
  -7   4  12      447.56      440.28      5.88 o
  -6   4  12       48.37       36.39      1.64 o
  -5   4  12      146.21      131.04      2.34 o
  -4   4  12       36.66       38.10      1.54 o
  -3   4  12      181.92      198.68      3.14 o
  -2   4  12      751.31      694.66      7.63 o
  -1   4  12       51.63       52.08      1.61 o
   0   4  12      187.11      203.29      3.87 o
   1   4  12      244.24      240.66      3.54 o
   2   4  12      186.30      177.98      2.73 o
   3   4  12      213.63      203.37      3.59 o
   4   4  12      148.32      144.91      2.54 o
   5   4  12      141.72      150.44      3.54 o
   6   4  12       28.37       27.30      1.69 o
   7   4  12       12.08       11.51      2.32 o
   8   4  12        3.50        4.10      1.63 o
 -15   5  12        0.33        1.02      1.59 o
 -14   5  12        7.62        4.58      1.41 o
 -13   5  12        1.31       -0.28      1.32 o
 -12   5  12        0.52       -0.69      1.08 o
 -11   5  12       14.09       12.61      1.37 o
 -10   5  12       14.43       15.71      1.11 o
  -9   5  12       33.35       25.71      1.67 o
  -8   5  12        5.30        5.24      0.91 o
  -7   5  12        1.49       -0.92      0.92 o
  -6   5  12       15.00       15.59      1.00 o
  -5   5  12        9.12        5.39      0.84 o
  -4   5  12       79.76       70.40      1.98 o
  -3   5  12      160.66      175.11      2.86 o
  -2   5  12        7.16        9.27      0.93 o
  -1   5  12       57.34       56.58      1.90 o
   0   5  12        8.94        3.37      1.19 o
   1   5  12       22.34       16.43      1.17 o
   2   5  12       30.82       30.87      1.54 o
   3   5  12       29.63       19.13      1.78 o
   4   5  12        6.30        2.03      1.12 o
   5   5  12        9.87        7.96      1.12 o
   6   5  12        2.76       -0.32      1.58 o
   7   5  12       11.00       10.57      2.05 o
   8   5  12        2.14        1.67      2.28 o
 -15   6  12       12.36       11.96      2.76 o
 -14   6  12       11.61       14.17      1.85 o
 -13   6  12        7.13        7.37      2.38 o
 -12   6  12       18.24       14.84      1.59 o
 -11   6  12       42.66       43.88      1.70 o
 -10   6  12       18.93       16.55      1.41 o
  -9   6  12      110.39      117.40      2.92 o
  -8   6  12      206.76      202.58      3.08 o
  -7   6  12      396.96      379.50      5.07 o
  -6   6  12      406.40      395.77      5.12 o
  -5   6  12      554.76      556.02      6.58 o
  -4   6  12       89.58       81.65      1.87 o
  -3   6  12      411.76      399.01      5.41 o
  -2   6  12      119.59      113.00      2.96 o
  -1   6  12       21.97       21.41      1.20 o
   0   6  12        1.45       -0.96      0.96 o
   1   6  12       10.62        6.49      1.05 o
   2   6  12       42.40       38.18      2.21 o
   3   6  12        6.77        6.80      1.22 o
   4   6  12       24.05       26.81      1.98 o
   5   6  12       48.77       51.20      2.30 o
   6   6  12       52.56       54.76      2.75 o
   7   6  12       36.46       43.50      2.97 o
 -14   7  12        0.15       -0.92      1.46 o
 -13   7  12        0.83       -1.39      1.39 o
 -12   7  12       10.08        7.08      1.51 o
 -11   7  12        6.75        5.39      1.71 o
 -10   7  12       25.11       19.88      1.47 o
  -9   7  12       23.81       12.03      1.40 o
  -8   7  12        1.28       -0.83      0.83 o
  -7   7  12       18.57       10.78      0.91 o
  -6   7  12       19.43       23.39      1.34 o
  -5   7  12        4.26        5.32      1.06 o
  -4   7  12       33.27       29.31      1.21 o
  -3   7  12        3.57        4.40      0.86 o
  -2   7  12        4.15        0.20      1.07 o
  -1   7  12       32.84       29.72      1.55 o
   0   7  12       15.76       12.28      1.29 o
   1   7  12        0.39       -1.01      1.01 o
   2   7  12        9.69        7.58      1.49 o
   3   7  12       52.39       48.65      3.53 o
   4   7  12        5.31        1.46      1.39 o
   5   7  12        1.57       -1.31      1.52 o
   6   7  12        1.43       -1.09      1.48 o
   7   7  12       11.47       20.10      2.50 o
 -13   8  12       16.40       17.91      1.90 o
 -12   8  12       29.98       26.77      1.67 o
 -11   8  12       25.98       28.72      2.40 o
 -10   8  12       38.95       48.45      2.07 o
  -9   8  12       21.44       20.58      1.55 o
  -8   8  12       22.92       22.17      1.70 o
  -7   8  12        9.17        8.32      1.18 o
  -6   8  12      150.75      168.82      3.64 o
  -5   8  12       50.28       51.29      1.83 o
  -4   8  12       93.14       93.22      2.48 o
  -3   8  12       87.04       86.74      1.86 o
  -2   8  12      139.89      141.54      3.49 o
  -1   8  12       75.85       65.81      2.44 o
   0   8  12       80.93       76.60      2.83 o
   1   8  12       96.07      100.95      3.43 o
   2   8  12       86.79      101.71      3.10 o
   3   8  12       46.65       47.68      2.24 o
   4   8  12       10.28       12.61      1.51 o
   5   8  12       15.20       14.40      1.61 o
   6   8  12       14.36       14.42      1.83 o
 -12   9  12        0.33        0.31      1.75 o
 -11   9  12        0.03       -1.54      2.00 o
 -10   9  12        0.33       -0.16      1.50 o
  -9   9  12        1.44        1.36      1.39 o
  -8   9  12       13.30       12.36      1.52 o
  -7   9  12       22.57       18.69      1.54 o
  -6   9  12        0.56       -0.77      1.14 o
  -5   9  12        1.55       -0.25      0.80 o
  -4   9  12        3.21       -0.24      1.41 o
  -3   9  12        7.61        7.49      0.94 o
  -2   9  12        8.11       10.02      1.44 o
  -1   9  12        1.03        0.49      1.18 o
   0   9  12        0.17       -0.30      0.96 o
   1   9  12        6.21        6.11      1.31 o
   2   9  12        0.00        2.74      1.65 o
   3   9  12        0.62        0.30      1.17 o
   4   9  12        0.58       -1.51      1.51 o
   5   9  12       18.02       21.38      2.76 o
 -10  10  12       38.92       53.24      3.51 o
  -9  10  12       35.82       42.78      2.11 o
  -8  10  12        9.01        9.72      1.18 o
  -7  10  12       27.46       29.12      1.69 o
  -6  10  12       23.40       21.26      1.45 o
  -5  10  12       30.70       31.89      1.98 o
  -4  10  12       31.23       28.68      1.76 o
  -3  10  12       35.12       29.76      2.08 o
  -2  10  12       13.36       12.23      1.46 o
  -1  10  12       24.53       25.19      1.70 o
   0  10  12       64.39       78.57      4.53 o
   1  10  12       41.90       48.57      2.26 o
   2  10  12       34.95       35.05      1.94 o
   3  10  12       21.50       23.47      2.03 o
  -8  11  12        0.29        0.54      1.18 o
  -7  11  12        2.43        5.07      1.32 o
  -6  11  12        3.58        1.32      1.39 o
  -5  11  12        6.14        4.03      2.07 o
  -4  11  12       14.24       16.82      1.42 o
  -3  11  12        9.50        8.55      2.79 o
  -2  11  12       12.40        9.36      1.58 o
  -1  11  12        2.78        1.75      1.42 o
   0  11  12        0.01       -0.21      1.62 o
   1  11  12        0.39       -1.11      1.97 o
 -16   1  13       19.64       24.00      1.78 o
 -15   1  13       39.62       40.38      2.05 o
 -14   1  13       18.71       17.65      1.10 o
 -13   1  13        2.43        4.43      0.93 o
 -12   1  13      249.19      249.04      3.29 o
 -11   1  13      119.71      128.32      2.54 o
 -10   1  13      166.55      174.93      2.50 o
  -9   1  13      352.89      341.18      4.02 o
  -8   1  13       71.35       67.74      1.69 o
  -7   1  13       36.46       38.16      1.00 o
  -6   1  13      257.30      234.28      2.97 o
  -5   1  13      105.38       87.51      1.82 o
  -4   1  13       42.17       35.69      1.35 o
  -3   1  13       66.46       72.63      1.72 o
  -2   1  13      214.67      226.64      4.07 o
  -1   1  13      174.41      155.20      2.74 o
   0   1  13      704.14      671.06      8.78 o
   1   1  13      383.90      396.18      5.28 o
   2   1  13      125.13      130.75      2.56 o
   3   1  13      488.02      466.39      7.53 o
   4   1  13      260.96      241.75      4.27 o
   5   1  13      161.86      162.62      4.33 o
   6   1  13      109.62      122.12      5.63 o
   7   1  13       29.13       46.90      4.71 o
   8   1  13        0.53        0.93      1.98 o
 -16   2  13        0.46        1.65      1.74 o
 -15   2  13       11.97       12.76      1.85 o
 -14   2  13        2.80        3.90      1.12 o
 -13   2  13       14.30       13.58      1.39 o
 -12   2  13       35.87       46.92      2.18 o
 -11   2  13        1.53        1.39      0.86 o
 -10   2  13        0.31       -0.77      0.77 o
  -9   2  13      116.76      115.90      2.23 o
  -8   2  13      213.11      222.37      2.60 o
  -7   2  13      167.90      160.08      2.13 o
  -6   2  13      117.69       93.38      1.75 o
  -5   2  13        0.29       -0.79      0.79 o
  -4   2  13      289.40      255.14      3.15 o
  -3   2  13      415.37      423.83      5.11 o
  -2   2  13      679.04      710.81      7.83 o
  -1   2  13      295.63      279.74      4.07 o
   0   2  13      618.15      597.94      8.49 o
   1   2  13       46.26       38.15      1.75 o
   2   2  13       37.68       39.86      2.18 o
   3   2  13        0.27       -0.23      1.30 o
   4   2  13       29.82       24.91      2.00 o
   5   2  13       38.83       38.68      2.26 o
   6   2  13       21.16       22.04      2.37 o
   7   2  13        4.58        3.38      1.50 o
   8   2  13        0.01       -1.54      1.54 o
 -16   3  13        9.48       11.78      2.24 o
 -15   3  13       41.86       52.76      3.14 o
 -14   3  13        0.70        1.52      1.61 o
 -13   3  13       59.67       67.45      2.57 o
 -12   3  13       98.20      109.64      2.90 o
 -11   3  13      202.54      216.43      4.29 o
 -10   3  13      110.08      122.22      2.41 o
  -9   3  13      187.40      193.63      3.28 o
  -8   3  13      104.61      111.46      2.41 o
  -7   3  13      154.19      150.55      2.82 o
  -6   3  13      245.23      235.26      3.52 o
  -5   3  13      636.12      612.25      7.83 o
  -4   3  13      229.53      243.01      3.77 o
  -3   3  13      784.07      749.90      8.27 o
  -2   3  13      249.29      206.36      2.98 o
  -1   3  13      132.28      126.59      2.47 o
   0   3  13      425.46      443.69      5.38 o
   1   3  13       24.49       22.88      1.11 o
   2   3  13        2.40        1.12      1.05 o
   3   3  13       23.99       26.07      1.38 o
   4   3  13       56.06       55.51      2.22 o
   5   3  13       20.04       20.09      1.92 o
   6   3  13       41.77       45.95      3.15 o
   7   3  13        2.53        3.18      2.30 o
   8   3  13        3.26        3.41      3.59 o
 -15   4  13        0.46        0.50      2.23 o
 -14   4  13        9.43        9.30      2.16 o
 -13   4  13        0.09       -1.23      1.23 o
 -12   4  13        1.96        1.92      1.17 o
 -11   4  13        0.07       -0.91      0.91 o
 -10   4  13        0.42       -0.90      0.90 o
  -9   4  13        4.94        4.12      1.11 o
  -8   4  13        8.40        6.83      1.31 o
  -7   4  13        0.87       -0.93      0.93 o
  -6   4  13        0.08       -0.69      0.69 o
  -5   4  13       18.84        8.40      0.99 o
  -4   4  13        1.54        0.02      0.81 o
  -3   4  13      215.77      219.43      3.51 o
  -2   4  13      168.36      154.51      2.89 o
  -1   4  13        6.52        4.09      0.86 o
   0   4  13        0.51        2.08      1.08 o
   1   4  13        0.54       -0.36      0.94 o
   2   4  13       25.82       23.49      1.43 o
   3   4  13       21.64       14.42      1.53 o
   4   4  13        3.25       -0.44      1.44 o
   5   4  13        0.34        0.84      1.13 o
   6   4  13        1.51        1.63      1.32 o
   7   4  13        3.72        2.69      2.13 o
 -15   5  13        8.17       12.21      1.64 o
 -14   5  13        6.95        6.18      1.76 o
 -13   5  13        5.34        3.34      1.34 o
 -12   5  13       45.07       47.12      2.24 o
 -11   5  13       40.95       43.14      1.73 o
 -10   5  13       60.16       69.07      2.42 o
  -9   5  13       62.93       59.49      2.42 o
  -8   5  13      250.73      234.03      3.26 o
  -7   5  13      289.41      247.93      3.86 o
  -6   5  13      748.24      724.74      8.41 o
  -5   5  13      294.52      278.42      3.96 o
  -4   5  13      441.74      413.84      5.34 o
  -3   5  13      499.56      470.33      5.77 o
  -2   5  13       40.35       36.83      1.45 o
  -1   5  13       48.27       55.42      2.62 o
   0   5  13       59.00       60.87      2.42 o
   1   5  13       53.89       48.14      2.00 o
   2   5  13        6.60        4.13      1.02 o
   3   5  13        9.83        8.57      1.50 o
   4   5  13       15.74       15.33      1.62 o
   5   5  13       31.24       30.12      2.79 o
   6   5  13       11.82       14.98      3.03 o
   7   5  13        6.49        9.10      2.92 o
 -14   6  13        9.35        6.40      1.68 o
 -13   6  13        0.09       -1.32      1.32 o
 -12   6  13        2.28       -1.26      1.35 o
 -11   6  13        6.23        3.84      1.20 o
 -10   6  13       19.90       18.12      1.93 o
  -9   6  13       16.88        8.14      0.98 o
  -8   6  13       11.83        3.89      1.28 o
  -7   6  13        5.79        4.09      1.00 o
  -6   6  13       28.74       34.88      1.66 o
  -5   6  13      134.76      133.88      2.51 o
  -4   6  13       10.34        8.09      1.19 o
  -3   6  13       57.50       48.32      2.24 o
  -2   6  13      246.32      231.55      3.81 o
  -1   6  13      199.22      202.89      3.92 o
   0   6  13       60.00       52.99      2.02 o
   1   6  13        7.23        4.36      1.18 o
   2   6  13        9.64        9.58      1.35 o
   3   6  13        8.98        4.96      1.42 o
   4   6  13        0.06       -1.25      1.30 o
   5   6  13        1.79       -0.08      1.44 o
   6   6  13        0.10       -1.73      1.73 o
 -14   7  13       13.39       14.99      3.66 o
 -13   7  13       24.62       21.71      1.68 o
 -12   7  13       32.93       24.06      1.65 o
 -11   7  13       39.28       36.62      2.10 o
 -10   7  13       10.73        8.07      1.71 o
  -9   7  13       14.08       19.61      1.91 o
  -8   7  13        3.75        1.22      1.15 o
  -7   7  13       58.98       60.54      1.93 o
  -6   7  13      122.29      147.36      2.75 o
  -5   7  13       14.00       16.57      1.21 o
  -4   7  13      179.94      182.45      2.84 o
  -3   7  13      212.12      196.88      3.08 o
  -2   7  13      147.24      141.95      2.81 o
  -1   7  13      114.23      104.84      2.88 o
   0   7  13       81.90       82.00      3.64 o
   1   7  13      138.53      152.35      5.21 o
   2   7  13       73.44       81.01      3.10 o
   3   7  13       12.02       14.60      1.59 o
   4   7  13       17.52       18.07      1.51 o
   5   7  13       24.46       19.86      1.76 o
   6   7  13       54.49       79.02      6.06 o
 -13   8  13        4.14        0.36      2.70 o
 -12   8  13        2.04       -0.76      1.40 o
 -11   8  13        3.09        1.22      1.29 o
 -10   8  13        3.62        0.39      1.84 o
  -9   8  13        5.00        2.69      1.67 o
  -8   8  13       52.56       65.19      2.26 o
  -7   8  13        2.23        4.40      1.31 o
  -6   8  13        4.05        3.11      1.00 o
  -5   8  13        2.13        0.36      1.09 o
  -4   8  13       32.26       32.48      1.49 o
  -3   8  13       16.34       14.62      0.95 o
  -2   8  13        4.99        4.36      1.42 o
  -1   8  13        1.85       -1.64      1.64 o
   0   8  13       10.40        8.85      1.69 o
   1   8  13       10.87       12.68      1.61 o
   2   8  13        0.54        3.83      1.46 o
   3   8  13        0.27       -0.32      1.03 o
   4   8  13        4.74        3.68      2.01 o
   5   8  13        2.69        3.72      1.78 o
 -11   9  13        7.50        3.74      1.45 o
 -10   9  13       13.54       14.18      1.74 o
  -9   9  13       21.72       27.41      2.70 o
  -8   9  13       22.08       25.20      1.36 o
  -7   9  13       95.09      103.68      3.08 o
  -6   9  13       42.13       45.20      2.19 o
  -5   9  13       33.88       37.59      1.64 o
  -4   9  13       27.90       29.78      1.72 o
  -3   9  13       33.43       36.91      1.98 o
  -2   9  13       36.70       31.04      1.80 o
  -1   9  13       41.56       38.25      2.46 o
   0   9  13       56.88       61.77      2.58 o
   1   9  13       83.11      102.95      3.14 o
   2   9  13       89.90      100.12      3.25 o
   3   9  13       30.80       31.67      2.00 o
 -10  10  13        1.99        2.11      3.02 o
  -9  10  13        3.58        2.73      2.38 o
  -8  10  13        3.09        6.04      1.38 o
  -7  10  13       16.13       17.94      1.80 o
  -6  10  13        4.75        4.76      1.28 o
  -5  10  13        3.10        0.40      1.57 o
  -4  10  13        1.35       -0.72      1.34 o
  -3  10  13        0.01       -1.33      1.33 o
  -2  10  13        0.15       -1.11      1.11 o
  -1  10  13        4.74        3.48      1.53 o
   0  10  13        0.01        0.07      1.09 o
   1  10  13        0.38        1.43      1.40 o
   2  10  13        2.81        7.42      1.68 o
  -7  11  13       34.58       36.22      2.48 o
  -6  11  13        9.81        6.62      2.00 o
  -5  11  13        3.72        1.79      2.25 o
  -4  11  13        4.19        4.51      2.26 o
  -3  11  13        2.37        0.50      2.55 o
  -2  11  13        3.05        2.89      1.42 o
  -1  11  13       17.04       20.83      2.12 o
 -16   0  14       29.20       35.14      3.12 o
 -15   0  14       67.85       87.45      4.43 o
 -14   0  14        9.46       18.19      1.92 o
 -13   0  14      130.26      126.07      3.44 o
 -12   0  14      107.85      116.58      3.31 o
 -11   0  14      117.39      142.48      3.57 o
 -10   0  14      414.79      412.98      6.61 o
  -9   0  14      534.58      493.20      8.27 o
  -8   0  14      184.97      186.94      4.40 o
  -7   0  14       23.65       19.97      1.34 o
  -6   0  14        0.96       -0.57      0.82 o
  -5   0  14       13.89       11.65      1.25 o
  -4   0  14      332.35      298.50      7.09 o
  -3   0  14        8.32        8.99      1.75 o
  -2   0  14       99.24       82.14      8.04 o
  -1   0  14      107.44      117.80      3.78 o
   0   0  14        2.74        0.90      1.36 o
   1   0  14       16.65       16.39      4.00 o
   2   0  14      240.12      215.68     11.33 o
   3   0  14      146.78      148.82      5.35 o
   4   0  14      154.28      164.94      4.79 o
   5   0  14      102.40       92.45      7.65 o
   6   0  14       63.85       69.38      5.11 o
   7   0  14        7.87        9.65      2.70 o
 -16   1  14        0.22        2.17      1.13 o
 -15   1  14        1.48        3.06      1.14 o
 -14   1  14        0.01       -0.51      1.06 o
 -13   1  14       19.07       15.72      1.35 o
 -12   1  14        0.55        0.83      0.80 o
 -11   1  14        0.04       -0.16      1.21 o
 -10   1  14       41.83       37.76      1.41 o
  -9   1  14      132.84      128.96      2.27 o
  -8   1  14      331.17      351.11      4.10 o
  -7   1  14      293.16      306.14      4.07 o
  -6   1  14      461.45      415.25      4.72 o
  -5   1  14       46.18       43.86      1.37 o
  -4   1  14       14.00       14.74      1.08 o
  -3   1  14       15.95       16.66      1.02 o
  -2   1  14      101.64       91.42      2.67 o
  -1   1  14      313.94      319.04      4.95 o
   0   1  14      134.38      128.36      2.85 o
   1   1  14      111.03      101.14      2.45 o
   2   1  14       45.11       42.45      2.07 o
   3   1  14        9.19       10.43      1.24 o
   4   1  14        2.55        5.08      1.10 o
   5   1  14        8.00       11.11      2.01 o
   6   1  14        0.12        3.56      1.43 o
   7   1  14        3.07        3.38      1.77 o
 -16   2  14       36.63       40.19      2.79 o
 -15   2  14       10.92       15.80      1.84 o
 -14   2  14       10.86       15.86      1.93 o
 -13   2  14       43.53       43.99      1.88 o
 -12   2  14       42.34       49.94      2.13 o
 -11   2  14       26.19       33.07      1.70 o
 -10   2  14      166.06      162.55      2.75 o
  -9   2  14      235.08      227.74      3.57 o
  -8   2  14      220.54      216.52      3.21 o
  -7   2  14      209.21      217.54      2.88 o
  -6   2  14      138.82      139.94      2.81 o
  -5   2  14      635.52      671.78      8.23 o
  -4   2  14     1137.74     1134.83     13.22 o
  -3   2  14     1025.24     1013.64     11.53 o
  -2   2  14        2.84        0.39      1.26 o
  -1   2  14       57.41       51.76      2.34 o
   0   2  14       24.01       28.74      1.53 o
   1   2  14       24.50       22.81      1.67 o
   2   2  14       76.94       68.49      2.16 o
   3   2  14       80.19       79.76      2.55 o
   4   2  14       60.78       60.55      3.66 o
   5   2  14       53.66       61.00      2.60 o
   6   2  14       27.49       27.21      1.96 o
   7   2  14        7.78        7.54      1.44 o
 -15   3  14        2.19        2.18      1.72 o
 -14   3  14        0.86        0.41      2.18 o
 -13   3  14        0.63        1.05      1.21 o
 -12   3  14        0.49       -0.83      1.21 o
 -11   3  14        2.55        0.89      0.80 o
 -10   3  14        0.57       -0.93      0.93 o
  -9   3  14        4.17        0.01      0.82 o
  -8   3  14        0.08       -0.88      0.88 o
  -7   3  14       16.60       11.49      0.96 o
  -6   3  14       49.31       28.22      1.59 o
  -5   3  14       67.33       49.47      2.41 o
  -4   3  14       55.70       51.69      3.50 o
  -3   3  14      339.14      311.69      4.60 o
  -2   3  14      137.37      131.34      3.34 o
  -1   3  14        2.61        2.37      0.98 o
   0   3  14        0.63        0.87      1.15 o
   1   3  14       45.07       42.29      2.03 o
   2   3  14      125.61      128.42      3.23 o
   3   3  14       67.02       61.92      2.09 o
   4   3  14        7.80        2.53      1.32 o
   5   3  14        3.10        4.78      2.10 o
   6   3  14        0.42        2.84      1.50 o
   7   3  14        0.14        0.25      1.54 o
 -15   4  14        1.61        2.99      1.96 o
 -14   4  14        2.78        2.72      1.53 o
 -13   4  14       30.18       30.09      1.85 o
 -12   4  14       51.38       45.74      2.09 o
 -11   4  14       81.80       79.72      2.36 o
 -10   4  14      120.46      132.26      2.70 o
  -9   4  14      118.96      117.41      2.72 o
  -8   4  14      149.91      167.85      2.57 o
  -7   4  14       42.09       43.70      1.66 o
  -6   4  14       16.97       17.63      1.62 o
  -5   4  14       61.69       51.62      2.24 o
  -4   4  14      878.05      865.98     10.64 o
  -3   4  14      550.77      490.14      6.75 o
  -2   4  14      292.89      262.24      3.88 o
  -1   4  14      569.65      561.68      9.27 o
   0   4  14      722.54      713.36      9.11 o
   1   4  14      397.96      402.54      7.33 o
   2   4  14      210.70      212.59      4.83 o
   3   4  14      142.77      162.95      5.83 o
   4   4  14       33.65       48.22      2.89 o
   5   4  14       24.79       29.61      5.83 o
   6   4  14        0.13        0.08      2.00 o
 -14   5  14        1.12       -0.93      1.66 o
 -13   5  14        0.92       -0.64      1.48 o
 -12   5  14        0.62       -0.78      1.23 o
 -11   5  14        5.88        5.73      1.23 o
 -10   5  14        0.00       -1.17      1.17 o
  -9   5  14        0.05       -1.13      1.13 o
  -8   5  14       39.87       42.66      1.55 o
  -7   5  14       71.92       72.12      2.58 o
  -6   5  14       87.23       80.65      2.09 o
  -5   5  14       25.93       22.39      1.55 o
  -4   5  14      119.77      113.80      2.67 o
  -3   5  14       28.99       23.69      1.23 o
  -2   5  14       39.22       34.67      1.61 o
  -1   5  14        5.53        8.65      1.29 o
   0   5  14       39.41       43.92      3.12 o
   1   5  14        0.90       -0.83      1.03 o
   2   5  14        0.01       -0.11      1.50 o
   3   5  14        3.39       -0.44      2.33 o
   4   5  14        0.55        0.84      4.06 o
   5   5  14        0.20        2.76      5.50 o
   6   5  14        0.04        0.30      2.76 o
 -14   6  14        4.63        4.48      2.61 o
 -13   6  14       14.53       17.66      2.14 o
 -12   6  14       41.42       42.14      2.09 o
 -11   6  14       44.86       44.28      2.03 o
 -10   6  14       27.35       27.63      1.76 o
  -9   6  14       49.88       53.01      1.81 o
  -8   6  14       56.07       50.79      1.72 o
  -7   6  14      201.84      218.02      3.97 o
  -6   6  14       26.03       22.72      1.33 o
  -5   6  14      103.41      107.23      2.56 o
  -4   6  14      410.43      397.83      5.25 o
  -3   6  14      134.74      120.33      2.86 o
  -2   6  14      103.96      101.68      2.55 o
  -1   6  14      104.06       98.92      2.44 o
   0   6  14      178.13      184.33      3.68 o
   1   6  14       90.71       96.03      3.50 o
   2   6  14       51.22       58.31      2.76 o
   3   6  14       16.69       15.73      1.79 o
   4   6  14       28.98       22.42      2.84 o
   5   6  14       13.36        9.25      2.40 o
 -13   7  14        7.98        5.88      2.28 o
 -12   7  14       12.14       12.35      2.01 o
 -11   7  14       24.98       24.33      1.60 o
 -10   7  14        0.67        0.51      1.18 o
  -9   7  14       11.81        7.37      2.16 o
  -8   7  14        4.86        2.59      1.01 o
  -7   7  14       61.23       59.27      2.03 o
  -6   7  14        0.87       -1.00      1.00 o
  -5   7  14       53.95       41.91      1.79 o
  -4   7  14       48.12       45.52      1.87 o
  -3   7  14       13.02       11.57      1.25 o
  -2   7  14        1.80        0.34      0.88 o
  -1   7  14        3.54        1.54      1.02 o
   0   7  14        5.51        5.84      1.46 o
   1   7  14        2.21        2.67      1.80 o
   2   7  14        4.08        4.72      1.37 o
   3   7  14       42.47       39.76      2.16 o
   4   7  14       13.70       15.40      1.78 o
 -12   8  14       35.60       42.40      2.92 o
 -11   8  14       21.25       12.81      1.75 o
 -10   8  14       14.41       11.50      1.45 o
  -9   8  14        1.53        0.47      1.48 o
  -8   8  14       25.52       23.21      1.95 o
  -7   8  14       74.59       72.77      2.54 o
  -6   8  14       13.33       15.66      1.22 o
  -5   8  14       42.02       43.01      1.74 o
  -4   8  14       16.06       16.90      1.25 o
  -3   8  14        2.24        1.47      1.05 o
  -2   8  14        4.64        4.97      1.32 o
  -1   8  14        7.16        7.58      1.41 o
   0   8  14        6.49        5.27      1.40 o
   1   8  14       33.47       45.09      2.60 o
   2   8  14       14.41       15.69      1.79 o
   3   8  14       15.19       12.59      1.36 o
 -10   9  14        1.32        4.55      1.50 o
  -9   9  14       62.58       70.66      4.15 o
  -8   9  14        9.12        5.91      1.73 o
  -7   9  14        4.18        3.95      1.24 o
  -6   9  14        4.77        4.86      1.20 o
  -5   9  14        0.00       -0.90      0.90 o
  -4   9  14        0.04       -1.18      1.18 o
  -3   9  14        4.53        2.37      1.37 o
  -2   9  14        9.67        8.83      1.34 o
  -1   9  14       11.91       13.42      1.91 o
   0   9  14       10.92        8.15      1.85 o
   1   9  14       18.98       18.61      1.87 o
   2   9  14        4.79        3.85      1.40 o
  -8  10  14       55.61       63.46      4.09 o
  -7  10  14       47.34       60.42      2.72 o
  -6  10  14       66.68       80.50      3.14 o
  -5  10  14       61.09       73.62      3.66 o
  -4  10  14       25.55       23.31      2.18 o
  -3  10  14       10.92        7.47      1.36 o
  -2  10  14       30.24       32.46      1.89 o
  -1  10  14       27.73       37.82      4.55 o
   0  10  14       12.94       13.31      2.17 o
 -15   1  15        6.12        6.13      1.31 o
 -14   1  15       58.32       69.47      2.32 o
 -13   1  15      102.44      108.82      3.23 o
 -12   1  15       52.81       64.44      2.02 o
 -11   1  15      103.22      101.96      2.36 o
 -10   1  15      134.20      130.07      2.45 o
  -9   1  15       77.46       74.91      2.14 o
  -8   1  15      132.36      134.04      2.51 o
  -7   1  15      571.70      566.12      5.82 o
  -6   1  15      343.51      337.98      4.61 o
  -5   1  15      481.72      477.61      6.63 o
  -4   1  15      805.76      828.34     10.34 o
  -3   1  15      611.09      621.17      9.25 o
  -2   1  15      419.27      388.91      5.53 o
  -1   1  15       77.21       66.38      2.08 o
   0   1  15        1.12        1.88      1.20 o
   1   1  15       25.79       24.38      1.67 o
   2   1  15        9.28        4.55      1.26 o
   3   1  15       28.87       26.43      1.64 o
   4   1  15       46.91       49.02      2.13 o
   5   1  15       48.44       63.08      3.07 o
   6   1  15        9.25       13.45      2.55 o
 -15   2  15        0.36       -0.89      1.35 o
 -14   2  15       17.42       16.53      1.68 o
 -13   2  15        5.20        2.86      1.54 o
 -12   2  15        5.18        3.51      1.11 o
 -11   2  15        6.93        8.65      1.08 o
 -10   2  15       13.48       11.20      1.07 o
  -9   2  15        7.93        6.20      1.32 o
  -8   2  15        1.10       -0.54      0.85 o
  -7   2  15        0.31       -0.70      0.94 o
  -6   2  15        0.74       -1.03      1.03 o
  -5   2  15        0.54       -1.24      1.24 o
  -4   2  15       61.03       62.14      3.02 o
  -3   2  15      145.50      130.19      2.90 o
  -2   2  15       99.71       95.94      2.64 o
  -1   2  15      120.89      119.53      3.15 o
   0   2  15       20.42       16.21      1.18 o
   1   2  15        0.23       -1.07      1.07 o
   2   2  15        7.93        5.66      1.25 o
   3   2  15        5.99        4.07      1.10 o
   4   2  15        0.03        1.31      1.29 o
   5   2  15        9.72       18.46      2.39 o
   6   2  15        0.04        0.44      1.52 o
 -15   3  15        0.24       -0.41      1.43 o
 -14   3  15       20.68       22.32      1.57 o
 -13   3  15       37.00       45.65      2.04 o
 -12   3  15       36.69       43.96      2.19 o
 -11   3  15      110.37      119.57      3.06 o
 -10   3  15      199.42      215.92      3.80 o
  -9   3  15      118.26      118.68      2.66 o
  -8   3  15      196.85      188.47      2.99 o
  -7   3  15       54.70       52.58      2.44 o
  -6   3  15       25.66       25.72      1.65 o
  -5   3  15        0.69       -0.64      1.07 o
  -4   3  15       22.83       19.25      1.44 o
  -3   3  15       11.02       11.85      1.45 o
  -2   3  15      115.60      125.31      4.15 o
  -1   3  15      152.08      144.27      6.63 o
   0   3  15      182.37      178.20      4.14 o
   1   3  15      251.51      231.07      5.64 o
   2   3  15      247.79      253.22      4.34 o
   3   3  15      138.27      144.31      5.41 o
   4   3  15       96.33      115.52      4.26 o
   5   3  15       15.94       31.84      3.43 o
   6   3  15        0.52        1.55      2.27 o
 -15   4  15        0.83        2.66      7.33 o
 -14   4  15        6.93        6.92      2.24 o
 -13   4  15        2.07       -1.28      1.28 o
 -12   4  15        0.23       -1.19      1.19 o
 -11   4  15       11.57       12.85      1.15 o
 -10   4  15        0.50        0.31      1.24 o
  -9   4  15        6.23        9.14      1.22 o
  -8   4  15        7.09        3.05      0.90 o
  -7   4  15        0.00       -1.09      1.09 o
  -6   4  15        1.36       -1.05      1.05 o
  -5   4  15       23.96       18.91      1.56 o
  -4   4  15        2.29        3.20      1.05 o
  -3   4  15       17.44        7.82      1.15 o
  -2   4  15        2.36        0.85      1.25 o
  -1   4  15       10.85       13.08      1.94 o
   0   4  15        1.93        1.15      1.65 o
   1   4  15        3.21        3.47      1.12 o
   2   4  15        2.80        4.84      1.58 o
   3   4  15        8.12       13.06      2.46 o
   4   4  15        0.71        5.47      4.16 o
   5   4  15        0.24        1.94      1.84 o
 -14   5  15       21.54       23.53      2.71 o
 -13   5  15       22.74       24.09      1.91 o
 -12   5  15        5.35        1.73      1.41 o
 -11   5  15       14.45       15.13      1.30 o
 -10   5  15       10.41       12.48      1.27 o
  -9   5  15       33.21       29.30      1.35 o
  -8   5  15       35.27       28.61      1.36 o
  -7   5  15       57.58       59.88      2.28 o
  -6   5  15       18.32       25.23      1.47 o
  -5   5  15      171.64      167.79      3.76 o
  -4   5  15       82.59       68.25      2.39 o
  -3   5  15       79.48       75.52      2.98 o
  -2   5  15       82.79       88.19      3.21 o
  -1   5  15      112.85      119.38      3.45 o
   0   5  15       88.21       77.10      2.28 o
   1   5  15       71.12       74.22      2.63 o
   2   5  15       78.54       78.18      6.63 o
   3   5  15       46.06       41.07      3.19 o
   4   5  15       91.38      106.33      9.99 o
   5   5  15       17.84       14.21      3.82 o
 -13   6  15        6.63        5.45      1.75 o
 -12   6  15        2.63       -0.03      1.37 o
 -11   6  15        0.54       -1.13      1.13 o
 -10   6  15        3.21        0.78      0.97 o
  -9   6  15        7.71        7.71      1.18 o
  -8   6  15        4.12        2.79      1.19 o
  -7   6  15       13.82       14.29      1.17 o
  -6   6  15        8.29        6.27      1.31 o
  -5   6  15      101.05       89.92      2.35 o
  -4   6  15       38.86       31.64      1.59 o
  -3   6  15        3.88        1.82      1.12 o
  -2   6  15        0.06       -1.13      1.13 o
  -1   6  15        1.19        0.47      1.09 o
   0   6  15        2.63        2.50      1.67 o
   1   6  15       21.42       23.12      3.96 o
   2   6  15        1.55        3.48      2.78 o
   3   6  15        3.05        4.21      3.91 o
   4   6  15        2.31        2.17      2.60 o
 -12   7  15        8.79       10.74      2.44 o
 -11   7  15        8.86       10.01      1.85 o
 -10   7  15       32.16       37.39      2.44 o
  -9   7  15       34.40       28.59      1.36 o
  -8   7  15      162.94      154.08      3.70 o
  -7   7  15       80.89       88.56      2.67 o
  -6   7  15      130.43      161.55      3.31 o
  -5   7  15      212.58      219.77      4.65 o
  -4   7  15       92.96       91.89      3.38 o
  -3   7  15       65.17       66.03      2.12 o
  -2   7  15       33.41       38.34      1.85 o
  -1   7  15       32.10       30.04      1.69 o
   0   7  15       24.11       18.49      2.54 o
   1   7  15       27.36       29.91      3.27 o
   2   7  15        6.46        9.42      2.88 o
   3   7  15       19.97       23.35      3.02 o
 -11   8  15        9.13        6.70      2.10 o
 -10   8  15        4.53        4.65      1.67 o
  -9   8  15        0.80        0.71      1.04 o
  -8   8  15        9.13       10.25      1.54 o
  -7   8  15        9.64        3.99      1.44 o
  -6   8  15        8.39        6.43      1.33 o
  -5   8  15       12.29       11.69      1.53 o
  -4   8  15        9.76       10.32      1.33 o
  -3   8  15        3.90        4.91      1.08 o
  -2   8  15        1.00        0.03      1.09 o
  -1   8  15        0.88       -0.87      1.42 o
   0   8  15       25.33       22.85      1.99 o
   1   8  15       49.16       66.18      6.29 o
   2   8  15        5.56        2.76      2.38 o
  -9   9  15       44.34       58.68      3.72 o
  -8   9  15       32.08       27.11      2.18 o
  -7   9  15        1.36       -1.12      1.41 o
  -6   9  15        8.01        5.74      1.62 o
  -5   9  15       21.34       21.09      1.51 o
  -4   9  15       22.09       14.23      2.14 o
  -3   9  15       46.21       38.60      2.74 o
  -2   9  15      106.64      120.11      3.40 o
  -1   9  15       77.33       85.50      3.31 o
   0   9  15       88.11      109.96      3.93 o
  -6  10  15        0.12       -1.95      2.83 o
  -5  10  15        1.53       -2.04      2.04 o
  -4  10  15        2.61        2.18      2.75 o
  -3  10  15        4.12        5.66      2.50 o
 -15   0  16       12.04       15.53      2.91 o
 -14   0  16       29.92       29.91      2.76 o
 -13   0  16       58.88       71.87      4.62 o
 -12   0  16      106.79      129.04      4.00 o
 -11   0  16       59.50       62.89      2.84 o
 -10   0  16       72.60       62.79      3.37 o
  -9   0  16       58.00       75.32     11.00 o
  -8   0  16       99.24      103.20      3.09 o
  -7   0  16       29.20       30.11      2.30 o
  -6   0  16      296.26      293.44      5.96 o
  -5   0  16      705.38      662.41     11.19 o
  -4   0  16      155.76      161.24      6.67 o
  -3   0  16       13.82       11.18      1.44 o
  -2   0  16       57.13       51.26      7.50 o
  -1   0  16       55.39       55.30      5.03 o
   0   0  16       60.43       64.16      8.33 o
   1   0  16        4.42        5.46      1.52 o
   2   0  16       23.43       20.19      2.49 o
   3   0  16       12.23       11.51      2.44 o
   4   0  16        6.94        8.32      1.75 o
   5   0  16       11.23       11.03      2.50 o
 -15   1  16        0.54       -0.09      1.73 o
 -14   1  16        2.06        3.07      1.17 o
 -13   1  16        4.43        3.67      1.52 o
 -12   1  16        2.47        0.74      1.31 o
 -11   1  16        1.51       -0.30      1.54 o
 -10   1  16        0.38       -1.25      1.25 o
  -9   1  16        2.79        0.52      1.21 o
  -8   1  16        0.04       -1.16      1.16 o
  -7   1  16       35.49       27.84      1.15 o
  -6   1  16       11.81       12.94      1.30 o
  -5   1  16       61.14       67.10      2.58 o
  -4   1  16       23.86       23.64      1.49 o
  -3   1  16        4.61        3.49      1.02 o
  -2   1  16        0.09       -0.63      0.97 o
  -1   1  16        3.52        1.93      1.28 o
   0   1  16       14.74       11.01      1.28 o
   1   1  16       22.43       22.44      1.50 o
   2   1  16       13.13        8.98      1.77 o
   3   1  16        3.99        2.58      1.26 o
   4   1  16        9.99        8.75      1.43 o
   5   1  16        1.37        3.94      1.59 o
 -15   2  16        1.24        1.43      1.30 o
 -14   2  16        3.56       -0.17      1.21 o
 -13   2  16       24.43       23.84      1.81 o
 -12   2  16       51.34       54.19      2.14 o
 -11   2  16       70.81       68.36      2.28 o
 -10   2  16       70.62       74.98      2.89 o
  -9   2  16      139.87      144.86      3.16 o
  -8   2  16       90.17      100.34      2.40 o
  -7   2  16       30.83       33.86      2.22 o
  -6   2  16      211.83      217.83      4.69 o
  -5   2  16      489.62      488.40      7.93 o
  -4   2  16       93.83       89.95      2.81 o
  -3   2  16       69.57       63.16      2.81 o
  -2   2  16      157.76      151.23      3.14 o
  -1   2  16      273.59      288.11      4.70 o
   0   2  16      229.85      234.25      4.27 o
   1   2  16      125.14      119.60      3.11 o
   2   2  16      111.12      129.28      5.77 o
   3   2  16       49.61       55.68      3.46 o
   4   2  16       21.24       27.46      1.71 o
   5   2  16        2.14        5.32      2.59 o
 -14   3  16        1.91       -1.67      1.93 o
 -13   3  16       12.82       13.94      1.59 o
 -12   3  16       10.77        7.14      1.53 o
 -11   3  16       10.87       11.21      1.12 o
 -10   3  16        0.06       -1.07      1.07 o
  -9   3  16       11.78       10.75      1.46 o
  -8   3  16        2.63       -1.01      1.01 o
  -7   3  16        0.05       -1.25      1.25 o
  -6   3  16        1.00        0.93      1.26 o
  -5   3  16        0.04        1.54      1.25 o
  -4   3  16        0.00       -0.72      1.09 o
  -3   3  16       23.76       14.45      1.60 o
  -2   3  16        0.38       -1.05      1.05 o
  -1   3  16        2.84        2.69      1.35 o
   0   3  16        0.00       -1.03      1.03 o
   1   3  16        1.47        1.41      1.47 o
   2   3  16        5.19        7.24      1.35 o
   3   3  16       16.24       25.97      2.08 o
   4   3  16        1.57        7.12      3.57 o
   5   3  16        1.16        4.33      7.66 o
 -14   4  16       33.27       31.72      2.41 o
 -13   4  16       49.85       46.87      2.41 o
 -12   4  16       69.55       77.64      2.83 o
 -11   4  16       44.04       46.11      1.80 o
 -10   4  16       50.77       53.27      2.40 o
  -9   4  16      153.48      153.28      3.08 o
  -8   4  16       81.82       79.11      2.37 o
  -7   4  16       79.30       75.90      2.97 o
  -6   4  16      242.48      246.02      5.69 o
  -5   4  16      273.04      279.22      4.38 o
  -4   4  16       67.37       61.49      3.02 o
  -3   4  16       15.22       16.26      1.43 o
  -2   4  16       52.90       57.82      2.49 o
  -1   4  16       67.61       74.66      2.62 o
   0   4  16       72.49       69.14      4.07 o
   1   4  16      108.51      118.00      3.71 o
   2   4  16       75.63       77.56      4.07 o
   3   4  16      131.77      149.13      9.99 o
   4   4  16       75.89       75.69      9.66 o
 -13   5  16        0.84       -1.42      1.42 o
 -12   5  16        0.00       -1.18      1.18 o
 -11   5  16       16.18       20.24      1.88 o
 -10   5  16        7.54        6.66      1.15 o
  -9   5  16        2.53        4.82      1.21 o
  -8   5  16       30.37       37.09      1.89 o
  -7   5  16        3.61        2.09      1.25 o
  -6   5  16       14.77       17.01      2.00 o
  -5   5  16        0.08        1.26      1.31 o
  -4   5  16        5.06        1.25      1.06 o
  -3   5  16        1.28        0.29      1.03 o
  -2   5  16        9.42       13.25      1.53 o
  -1   5  16        0.23       -1.03      1.38 o
   0   5  16        0.06       -1.39      1.39 o
   1   5  16        0.83        1.49      1.92 o
   2   5  16        6.91        9.65      2.60 o
   3   5  16        0.05        6.82      2.00 o
 -12   6  16       34.32       35.55      3.63 o
 -11   6  16        3.66        4.75      1.51 o
 -10   6  16        5.43        7.15      1.88 o
  -9   6  16       33.79       43.99      1.91 o
  -8   6  16       33.13       29.79      1.65 o
  -7   6  16       27.05       35.04      1.95 o
  -6   6  16      140.25      138.86      4.54 o
  -5   6  16      117.84      112.64      3.28 o
  -4   6  16      123.76      122.64      2.79 o
  -3   6  16      102.22      103.65      3.36 o
  -2   6  16       97.50      102.96      3.03 o
  -1   6  16       80.06       70.83      3.21 o
   0   6  16       55.23       60.14      2.83 o
   1   6  16       27.59       25.36      4.36 o
   2   6  16        1.06       -0.40      2.36 o
   3   6  16       15.15       16.04      3.53 o
 -11   7  16       13.04       13.78      1.80 o
 -10   7  16        6.81        3.63      2.11 o
  -9   7  16        6.67        9.54      1.16 o
  -8   7  16       18.63       16.72      1.46 o
  -7   7  16        8.86        9.68      1.27 o
  -6   7  16        6.79        6.10      1.27 o
  -5   7  16        0.38        1.86      1.38 o
  -4   7  16        1.70        0.77      1.31 o
  -3   7  16        2.20       -0.79      1.83 o
  -2   7  16        0.40       -1.17      1.18 o
  -1   7  16        6.55        9.31      1.47 o
   0   7  16        2.96        3.64      1.60 o
   1   7  16        1.49        1.42      3.26 o
   2   7  16        1.74       -3.13      6.91 o
 -10   8  16       18.68       23.30      2.35 o
  -9   8  16       68.72       81.80      2.47 o
  -8   8  16       34.93       36.84      1.85 o
  -7   8  16       14.56       19.38      1.78 o
  -6   8  16       16.02       13.07      1.73 o
  -5   8  16        0.80       -1.82      1.82 o
  -4   8  16        4.65        2.79      1.23 o
  -3   8  16       19.26       11.74      1.49 o
  -2   8  16       14.59       10.75      2.62 o
  -1   8  16       19.21       17.04      1.58 o
   0   8  16       47.02       59.58      3.09 o
  -7   9  16        3.04        4.42      1.63 o
  -6   9  16        3.92        6.25      1.66 o
  -5   9  16        8.19        9.07      1.79 o
  -4   9  16        3.52        1.41      2.22 o
  -3   9  16        0.39       -1.03      1.94 o
 -14   1  17       48.03       70.70      4.93 o
 -13   1  17       33.70       34.46      2.22 o
 -12   1  17       43.81       41.28      2.96 o
 -11   1  17       90.99       98.65      2.82 o
 -10   1  17       55.34       52.90      3.14 o
  -9   1  17       77.32       70.49      3.65 o
  -8   1  17       54.71       47.47      2.79 o
  -7   1  17      112.68      124.40      3.17 o
  -6   1  17      325.32      318.16      6.03 o
  -5   1  17      276.95      272.41      5.18 o
  -4   1  17      260.51      274.65      5.27 o
  -3   1  17      138.20      136.52      2.84 o
  -2   1  17       98.30       96.16      2.72 o
  -1   1  17      156.43      155.74      3.95 o
   0   1  17       64.39       61.43      2.20 o
   1   1  17       96.20      108.16      2.86 o
   2   1  17       66.86       71.19      2.57 o
   3   1  17       12.56       17.42      1.64 o
   4   1  17        2.27        4.46      1.29 o
 -14   2  17        0.61        0.19      1.23 o
 -13   2  17        1.57       -1.12      1.12 o
 -12   2  17       11.91       13.07      1.81 o
 -11   2  17        0.81       -0.42      1.21 o
 -10   2  17        0.02       -1.07      1.07 o
  -9   2  17        2.79        2.17      1.23 o
  -8   2  17        8.02        3.17      1.61 o
  -7   2  17        0.98       -1.44      1.45 o
  -6   2  17       13.04       13.34      2.11 o
  -5   2  17       25.72       28.81      1.91 o
  -4   2  17       42.47       41.37      2.47 o
  -3   2  17       63.01       61.34      3.35 o
  -2   2  17        1.74       -0.71      1.31 o
  -1   2  17        0.44        1.34      1.17 o
   0   2  17        1.06       -0.86      1.88 o
   1   2  17        4.51        3.26      1.66 o
   2   2  17       46.05       53.16      3.34 o
   3   2  17        8.32       10.66      1.85 o
 -14   3  17        8.57        6.39      2.19 o
 -13   3  17        5.67        1.94      1.20 o
 -12   3  17       15.28       11.51      1.37 o
 -11   3  17       26.14       25.13      1.53 o
 -10   3  17       44.25       39.48      2.93 o
  -9   3  17       40.11       31.42      2.39 o
  -8   3  17       53.52       58.34      2.29 o
  -7   3  17       93.77      103.73      3.45 o
  -6   3  17      191.06      188.72      4.89 o
  -5   3  17      153.80      138.46      3.70 o
  -4   3  17       78.51       78.02      3.08 o
  -3   3  17       33.48       27.52      1.97 o
  -2   3  17       22.32       21.74      1.53 o
  -1   3  17       37.32       34.80      2.00 o
   0   3  17       46.47       39.56      2.56 o
   1   3  17       62.71       69.54      5.75 o
   2   3  17      100.79      116.76      3.51 o
   3   3  17      100.14      116.76     12.99 o
 -13   4  17        7.86        8.76      1.71 o
 -12   4  17        0.09       -1.12      1.12 o
 -11   4  17        7.10        6.99      1.45 o
 -10   4  17        0.01        0.27      1.15 o
  -9   4  17       24.02       28.82      1.73 o
  -8   4  17       23.46       27.37      1.55 o
  -7   4  17       56.01       57.73      2.07 o
  -6   4  17       58.97       52.37      2.13 o
  -5   4  17        1.14        1.62      1.66 o
  -4   4  17       12.99       11.52      2.04 o
  -3   4  17       67.27       58.62      2.98 o
  -2   4  17        7.75        5.46      1.59 o
  -1   4  17        0.79       -1.35      1.35 o
   0   4  17        1.25       -0.93      1.27 o
   1   4  17        0.03       -1.25      1.25 o
   2   4  17        3.79        3.34      2.73 o
   3   4  17        1.06       13.99      3.33 o
 -12   5  17       59.03       70.41      2.82 o
 -11   5  17       54.70       64.83      3.52 o
 -10   5  17       97.90      105.86      2.83 o
  -9   5  17       39.66       36.26      1.82 o
  -8   5  17       18.59       22.78      1.69 o
  -7   5  17       28.92       36.31      1.98 o
  -6   5  17       12.51        7.91      1.34 o
  -5   5  17       27.57       22.69      1.86 o
  -4   5  17       16.62       13.97      1.73 o
  -3   5  17       22.81       25.23      2.27 o
  -2   5  17       61.39       59.18      2.65 o
  -1   5  17       69.37       68.05      2.48 o
   0   5  17      119.02      135.35      3.73 o
   1   5  17       39.48       38.35      3.27 o
   2   5  17       67.08       82.44      6.01 o
 -11   6  17        1.72       -1.10      1.92 o
 -10   6  17        5.61        5.91      1.22 o
  -9   6  17        0.34        0.11      0.99 o
  -8   6  17        0.00       -0.29      1.73 o
  -7   6  17        5.08        4.49      2.03 o
  -6   6  17       34.92       39.20      3.00 o
  -5   6  17       25.61       27.84      1.96 o
  -4   6  17        7.63        6.35      1.80 o
  -3   6  17        8.33        6.16      1.72 o
  -2   6  17       23.74       22.18      2.89 o
  -1   6  17       51.45       52.00      2.82 o
   0   6  17       40.52       45.44      3.25 o
   1   6  17        0.17       -2.18      2.18 o
 -10   7  17       64.84       74.88      3.90 o
  -9   7  17       49.08       44.15      1.97 o
  -8   7  17       16.17       18.67      1.87 o
  -7   7  17       48.18       62.23      3.99 o
  -6   7  17       37.66       32.11      2.56 o
  -5   7  17       48.18       50.04      2.36 o
  -4   7  17       80.02       83.56      3.06 o
  -3   7  17       77.79       83.90      3.05 o
  -2   7  17       50.43       49.88      2.74 o
  -1   7  17       61.99       70.45      3.58 o
   0   7  17       28.92       36.90      3.93 o
  -8   8  17       17.92       20.07      2.11 o
  -7   8  17        3.73        4.38      1.36 o
  -6   8  17        0.04       -1.63      1.92 o
  -5   8  17        1.62        1.42      1.68 o
  -4   8  17        0.01       -1.28      1.28 o
  -3   8  17        1.84        2.63      1.71 o
 -13   0  18       41.49       43.64      8.99 o
 -12   0  18       77.14       86.94     10.66 o
 -11   0  18       57.79       56.96      4.00 o
 -10   0  18       84.13       78.17      6.50 o
  -9   0  18       62.90       69.12      4.67 o
  -8   0  18       31.17       43.87      3.16 o
  -7   0  18      162.59      149.27      5.19 o
  -6   0  18      104.51       84.49      5.81 o
  -5   0  18      145.55      143.13      5.47 o
  -4   0  18      167.34      165.90      5.03 o
  -3   0  18      156.74      145.12      6.53 o
  -2   0  18      353.74      376.68      9.28 o
  -1   0  18      138.62      130.43      7.44 o
   0   0  18      168.19      206.18      6.16 o
   1   0  18      143.15      134.06      6.27 o
   2   0  18       36.61       27.71      3.16 o
 -13   1  18       20.37       24.04      2.72 o
 -12   1  18       14.92       16.22      1.51 o
 -11   1  18       12.34       15.64      1.78 o
 -10   1  18       27.13       32.25      2.03 o
  -9   1  18        1.69        0.41      1.17 o
  -8   1  18        0.75       -1.65      1.65 o
  -7   1  18        2.21        1.73      1.34 o
  -6   1  18        1.50        0.50      1.79 o
  -5   1  18        0.02       -1.12      1.12 o
  -4   1  18        2.43        0.44      1.24 o
  -3   1  18        0.60       -1.44      1.44 o
  -2   1  18        2.32        2.98      1.49 o
  -1   1  18        0.16       -1.58      1.58 o
   0   1  18        5.82        7.60      1.24 o
   1   1  18        0.41        2.68      1.20 o
   2   1  18        0.00        1.30      1.32 o
 -13   2  18       34.11       40.56      2.56 o
 -12   2  18       24.71       29.03      1.62 o
 -11   2  18       13.73       13.26      1.52 o
 -10   2  18       18.91       14.62      1.76 o
  -9   2  18       11.62        7.45      1.65 o
  -8   2  18       17.48       20.01      1.99 o
  -7   2  18       68.22       61.95      3.01 o
  -6   2  18       93.59       84.19      3.08 o
  -5   2  18       86.01       90.22      3.89 o
  -4   2  18       69.61       65.82      2.75 o
  -3   2  18       91.67       99.19      3.21 o
  -2   2  18      122.22      122.20      3.53 o
  -1   2  18       80.29       88.68      3.12 o
   0   2  18       67.15       66.77      4.75 o
   1   2  18       75.28       84.31      4.15 o
   2   2  18       48.16       56.68      7.16 o
 -13   3  18        2.97        3.17      1.95 o
 -12   3  18       14.92       21.01      2.04 o
 -11   3  18       17.90       16.19      1.71 o
 -10   3  18        8.31       11.70      2.65 o
  -9   3  18        4.82        4.15      3.04 o
  -8   3  18       14.35       13.45      1.52 o
  -7   3  18       36.63       41.45      2.18 o
  -6   3  18       35.83       41.86      2.75 o
  -5   3  18       63.19       63.05      2.47 o
  -4   3  18        6.59        3.42      1.78 o
  -3   3  18       18.26       16.77      3.31 o
  -2   3  18        4.48        0.37      1.36 o
  -1   3  18        0.03       -1.32      1.32 o
   0   3  18        3.66       -0.22      1.52 o
   1   3  18        2.11        3.82      2.31 o
   2   3  18        0.03        3.69      2.21 o
 -12   4  18       10.91       14.33      1.56 o
 -11   4  18       80.28      101.60      4.37 o
 -10   4  18      125.89      132.88      3.75 o
  -9   4  18      138.21      154.97      3.85 o
  -8   4  18      154.60      167.79      3.95 o
  -7   4  18       88.43       89.57      2.72 o
  -6   4  18       78.45       71.58      3.14 o
  -5   4  18       26.16       20.01      1.53 o
  -4   4  18        0.71       -0.92      1.70 o
  -3   4  18        4.19        2.49      1.41 o
  -2   4  18        6.42        3.00      1.31 o
  -1   4  18       11.35        6.20      2.07 o
   0   4  18        5.09        2.63      2.58 o
   1   4  18        4.19        2.29      2.79 o
 -11   5  18       20.82       24.22      1.71 o
 -10   5  18        7.48        6.54      1.44 o
  -9   5  18        4.60        5.15      1.55 o
  -8   5  18       20.02       30.57      1.85 o
  -7   5  18        9.71        8.77      1.90 o
  -6   5  18        0.07        0.56      1.61 o
  -5   5  18        0.35       -0.53      1.39 o
  -4   5  18        2.51        4.49      1.34 o
  -3   5  18        2.69        0.12      4.13 o
  -2   5  18        0.02       -1.64      1.64 o
  -1   5  18        1.19        1.26      1.48 o
   0   5  18        1.10       -0.68      2.01 o
 -10   6  18       55.42       66.81      4.58 o
  -9   6  18       51.36       62.32      2.31 o
  -8   6  18       79.63       95.25      4.26 o
  -7   6  18       64.32       67.28      3.68 o
  -6   6  18       82.67       90.55      2.65 o
  -5   6  18       84.63       90.51      3.48 o
  -4   6  18       45.60       46.57      2.67 o
  -3   6  18       42.35       52.07      2.64 o
  -2   6  18       45.06       45.18      3.18 o
  -1   6  18       60.36       66.45      6.50 o
  -8   7  18        0.38       -1.49      1.49 o
  -7   7  18       13.87       15.06      1.85 o
  -6   7  18       12.33        9.28      2.66 o
  -5   7  18       11.93       15.10      1.64 o
  -4   7  18        1.51        0.75      1.35 o
  -3   7  18        0.85       -0.45      1.79 o
 -12   1  19       62.83       61.73      7.18 o
 -11   1  19       53.61       61.56      3.06 o
 -10   1  19       51.82       55.70      3.96 o
  -9   1  19       38.94       46.18      3.37 o
  -8   1  19      128.93      138.19      4.85 o
  -7   1  19      119.02      108.83      5.41 o
  -6   1  19       33.60       28.92      2.79 o
  -5   1  19        7.89        5.61      1.95 o
  -4   1  19        2.32       -0.44      2.46 o
  -3   1  19       48.64       48.99      3.53 o
  -2   1  19       34.72       31.18      2.36 o
  -1   1  19       41.08       45.11      2.70 o
   0   1  19       98.17      113.28      6.84 o
 -12   2  19        0.51        0.49      2.00 o
 -11   2  19       13.39       14.76      2.14 o
 -10   2  19        0.85       -0.02      1.64 o
  -9   2  19        0.06       -1.91      1.91 o
  -8   2  19        0.57       -1.89      2.39 o
  -7   2  19       16.17       20.93      1.49 o
  -6   2  19       35.57       41.62      2.40 o
  -5   2  19       56.54       53.93      2.80 o
  -4   2  19       18.11       15.83      2.47 o
  -3   2  19        3.83        2.47      2.38 o
  -2   2  19        0.34       -1.21      1.21 o
  -1   2  19       14.54       21.41      2.34 o
   0   2  19        3.54        4.51      1.84 o
 -11   3  19       48.15       50.13      3.35 o
 -10   3  19       18.68       18.53      2.15 o
  -9   3  19       48.06       42.69      2.94 o
  -8   3  19       91.22       90.09      3.88 o
  -7   3  19      117.35      113.55      4.92 o
  -6   3  19      104.18      104.02      3.82 o
  -5   3  19       17.51        9.80      1.61 o
  -4   3  19       42.06       46.50      3.36 o
  -3   3  19       83.02       80.74      2.98 o
  -2   3  19       57.55       48.17      2.68 o
  -1   3  19       77.71       68.63      3.07 o
   0   3  19       57.09       57.01      6.87 o
 -11   4  19        4.67        0.33      6.66 o
 -10   4  19       11.78       16.73      1.83 o
  -9   4  19       12.92       10.85      1.60 o
  -8   4  19        0.98        1.37      1.29 o
  -7   4  19        0.62        2.41      1.47 o
  -6   4  19        4.28        4.70      1.86 o
  -5   4  19        9.95        6.27      1.80 o
  -4   4  19       11.65       15.45      1.79 o
  -3   4  19       26.45       18.70      2.23 o
  -2   4  19       25.80       26.83      1.80 o
  -1   4  19       10.62       12.43      2.50 o
  -9   5  19       16.83       21.50      1.89 o
  -8   5  19       48.92       46.26      4.61 o
  -7   5  19      111.31      131.49      3.33 o
  -6   5  19      140.10      145.72      5.35 o
  -5   5  19       87.86       86.48      3.50 o
  -4   5  19       92.72      100.24      3.42 o
  -3   5  19       91.40      105.12      4.28 o
  -2   5  19       73.97       77.70      4.18 o
  -7   6  19       13.94       15.99      9.66 o
  -6   6  19        0.34       -1.24      1.84 o
  -5   6  19        1.07       -0.75      1.88 o
 -10   0  20       26.71       30.31      9.33 o
  -9   0  20       34.35       32.98      6.00 o
  -8   0  20       88.84       86.61     22.65 o
  -7   0  20      256.65      246.47     17.32 o
  -6   0  20      315.53      324.76     12.66 o
  -5   0  20      220.93      237.48     10.66 o
  -4   0  20      152.92      147.90      8.33 o
  -3   0  20      164.42      177.19     12.99 o
  -2   0  20       78.36       77.28      7.00 o
 -10   1  20       32.27       33.78      6.07 o
  -9   1  20       52.92       54.88      3.58 o
  -8   1  20       56.95       67.74      3.56 o
  -7   1  20       20.35       22.18      3.03 o
  -6   1  20        6.77        9.82      2.87 o
  -5   1  20        7.08        8.40      2.06 o
  -4   1  20       15.67       11.96      1.47 o
  -3   1  20       33.81       38.61      2.47 o
  -2   1  20       24.35       22.22      2.01 o
 -10   2  20       96.76      162.42     22.89 o
  -9   2  20       66.51       71.11      4.64 o
  -8   2  20       41.47       43.84      2.93 o
  -7   2  20       76.77       76.85      4.52 o
  -6   2  20       53.39       48.14      5.78 o
  -5   2  20        2.48        0.70      1.60 o
  -4   2  20       15.26       17.90      2.18 o
  -3   2  20       10.82        9.71      3.00 o
  -2   2  20       23.71       23.45      2.71 o
  -9   3  20        0.02       -0.58      1.94 o
  -8   3  20        0.26        0.15      1.26 o
  -7   3  20        0.01        0.36      2.36 o
  -6   3  20        3.61        2.51      1.44 o
  -5   3  20        2.08        0.86      1.43 o
  -4   3  20        1.88        1.20      1.89 o
  -3   3  20        1.95       -2.05      2.17 o
  -8   4  20       28.12       32.31      4.00 o
  -7   4  20       81.52       99.10      3.94 o
  -6   4  20       48.62       47.95      4.13 o
  -5   4  20       15.59       19.62      2.99 o
 
